# Supplementary material for: Optimising the short and long-term clinical outcomes for koalas (Phascolarctos cinereus) during treatment for chlamydial infection and disease
Source: PLoS One. 2018 Dec 27;13(12):e0209679. doi: 10.1371/journal.pone.0209679 (PMC6307739; doi:10.1371/journal.pone.0209679)
Supplement: S1 File — (XLSX) [file pone.0209679.s002.xlsx]

## Sheet: All disease
Koala Number	Name	Sex	Chlamydia Status	Date of disease	Details	Disease score eyes	Disease score UGT/bladder	Euthanased at vet exam	Admitted for treatment	Developed complications	Released after treatment	Euthanased during treatment	Died during treatment	Died a short time after release	Date of disease	Details	Disease Score Eyes	Disease Score UGT/bladder	Admitted for treatment	Developed complications	Released after treatment	Euthanased at vet exam	Euthanasia during treatment	Died during treatment	Died a short time after release	Multiple infections	Date of disease	Details	Disease score eyes	Disease score UGT	Admitted for treatment	Euthanased at vet exam	Developed complications	Euthanased during treatment	Died during treatment	Released	Died shortly after release	New infection	Date of disease	Details	Disease score eyes	Disease score UGT	Admitted for treatment	Euthanased at vet exam	Developed complications	Euthanased during treatment	Died during treatment	Released	Died shortly after release
189	Little	Female	Currently affected	2013-11-19	Clearview positive 4+ UGT and early pregnancy detected at first exam - given Nuflor injection and released.	0	0	0	0	0	1	0	0	0	2013-12-06	Rechecked three weeks later and given another Nuflor injection as still 4+ UGT.	0	0	0	0	1	0	0	0	0	0	2014-04-01	Recaptured with severe, subacute to chronic cystitis, bilateral reproductive disease, 4+ UGT - euthanased at vet exam due to unavailability of chloro.	0	3	0	0	0	1	0	0	0	0
97	Rosie	Female	Previous history	2013-07-28	Presented with mild, sublinical cystitis at first vet exam. Released without treatment.	0	1	0	0	0	1	0	0	0	2013-10-18	Bilateral reproductive disease and possibly mild cystitis detected as post op check for RTA at AZWH. Released without treatment.	0	1	0	0	1	0	0	0	0	0	2014-02-07	Low grade cystitis and bilateral reproductive disease at 6mth vet exam. Admitted to AZWH for OHE. Removed at post op check. Unsure if had Chloro.	0	2	1	0	0	0	0	1	?	0
352	Angela	Female	Currently affected	2014-06-20	No disease detected sonographically at first vet exam but given Nuflor due to high incidence of disease at Scouts. Released.	0	0	0	0	0	1	0	0	0	2014-10-20	Recaptured to recheck reproductive tract. Bilateral reproductive disease and chronic cystitis detected. Euthanased due to mutlifocal Chlamydial disease.	0	3	0	0	0	1	0	0	0	0
113	River	Female	Previous history	2013-09-13	Presented at first vet exam with 2+ UGT. Released without treatment.	0	0	0	0	0	1	0	0	0	2013-11-07	Presented at 2mth check with subclinical cystitis, 3+ UGT and 2+ US. Admit to AZWH for Chloro. Only had 2 week course. Possible reproductive disease at post op check.	0	1	1	0	1	0	0	0	0	0	2014-03-25	Presented at 6mth exam with 2+ UGT and possible reproductive disease (moth eaten appearance). Released without treatment.	0	0	0	0	0	0	0	1	0	1
177	Panda	Female	Previous history	2013-11-08	Presented at first vet exam with chronic, unilateral keratoconjunctivitis. Given one off treatment and released.	2	0	0	0	0	1	0	0	0	2014-04-30	Chronic, unilateral keratoconjunctivitis still present at 6mth exam. Admitted to EVE for topical meds only as no chloro available. Given one off dose of Nuflor. Disease resolved at release.	2	0	1	0	1	0	0	0	0	0
221	Hestia	Female	Previous history	2014-05-12	Presented at 6mth exam with unilateral reproductive disease and 3+ UGT. Given Nuflor injection and released.	0	1	0	0	0	1	0	0	0	2014-12-02	Presented at 12mth exam with bilateral reproductive disease and 2+ UGT. Admitted to EVE for chloro and OHE. Only had 16 days treatment.	0	1	1	0	1	0	0	0	0	0
237	Ivy	Female	Previous history	2013-12-20	Presented at first vet exam with unilateral reproductive disease. Released without treatment.	0	1	0	0	0	1	0	0	0	2014-07-22	Presented at 6mth exam with bilateral reproductive disease. Admitted to EVE for OHE. No chloro. Became dehydrated and stopped eating. Released in poor condition. Recaptured just over two weeks later dehydrated with GI stasis. Died post ex lap.	0	2	1	1	1	0	0	0	1	0
340	Shorty	Female	Previous history	2014-06-13	Presented at first vet exam with possibly bilateral reproductive disease. No chloro available so given betamox and released.	0	1	0	0	0	1	0	0	0	2014-10-10	Rechecked and bilateral reproductive disease confirmed with chronic vaginitis. Admitted to EVE for treatment with chloro and OHE. Had 24 day course of chloro.	0	1	1	0	1	0	0	0	0	0
348	Kas	Female	Previous history	2014-06-20	Presented at first vet exam with unilateral reproductive disease. Given Nuflor injection and released.	0	1	0	0	0	1	0	0	0	2014-08-26	Recaptured and unilateral reproductive disease still present. Admitted to EVE for OHE and 14 days chloro.	0	1	1	0	1	0	0	0	0	0
357	Chris	Female	Previous history	2014-06-25	Presented at first vet exam with bilateral reproductive disease and 3+ UGT. Given Nuflor injection and released.	0	1	0	0	0	1	0	0	0	2014-11-14	Recaptured and bilateral reproductive disease still present. Admitted to EVE for 28 days chloro and OHE. Developed oxalate nephrosis but not unwell.	0	1	1	0	1	0	0	0	0	0
358	Sophie	Female	Previous history	2014-06-25	Presented at first vet exam with unilateral reproductive disease and subclinical cystitis. No chloro available so given Nuflor injection and released.	0	2	0	0	0	1	0	0	0	2014-10-14	Recaptured to check disease. Bilateral reproductive disease and haematuria (likely chronic cystitis). Admitted to EVE for treatment with chloro and OHE. Think had 28 days?	0	2	1	0	1	0	0	0	0	0
76	Nat	Female	Currently affected	2013-11-21	Presented at 6mth exam with low grade subclinical cystitis - released after Nuflor injection. Dropped tag 6mth after injection.	0	1	0	0	0	1	0	0	0
93	Buffy	Female	Currently affected	2013-07-24	Unilateral reproductive disease and chronic, mild cystitis detected at first vet exam - released without treatment	0	2	0	0	0	1	0	0	0
174	Sakura	Female	Currently affected	2013-12-20	Mild keratoconjunctivitis detected at 2mth exam. Removed from project as no longer residing in corridor. Released without treatment.	2	0	0	0	0	0	0	0	0
191	Tandia	Female	Currently affected	2013-11-19	Presented with subclinical cystitis, reproductive disease and 3+ UGT at first vet exam. History of previous treatment for Chlamydia. Given Nuflor injection and released. Found a month later on the ground emaciated and euthanased at vet exam. Had septicaemia due to cholangiohepatitis.	0	2	0	0	1	1	0	0	1
204	Harley	Female	Currently affected	2013-11-29	Presented at first vet exam with bursal cyst(s?) and 3+ UGT - given Nuflor injection and released. Very old.	0	1	0	0	0	1	0	0	0
273	Meadow	Female	Currently affected	2014-01-30	Presented at first vet exam with moth eaten, multicystic reproductive tract. Presumed, chronic, inactive disease. No treatment.	0	1	0	0	0	0	0	0	0
279	Rahni	Female	Currently affected	2014-02-08	Presented at first vet exam with bilateral reproductive disease. Released without treatment.	0	2	0	0	0	0	0	0	0
13	Minky	Female	Previous history	2013-11-12	2+ UGT noted at 6mth exam. Released without treatment. Found dead two months later and no signs of disease at necropsy.	0	0	0	0	0	1	0	0	0
245	Indigo	Female	Previous history	2014-01-11	Presented with subclinical cystitis at first vet exam. Released without treatment.	0	1	0	0	0	1	0	0	0
8	Scribbles	Female	Currently affected	2013-03-26	Severe, chronic cystitis, hypoproteinaemia and anaemia - euthanased at first vet exam due to severity of signs	0	3	1	0	0	0	0	0	0
34	Eleena	Female	Currently affected	2013-05-02	Pyometra (right uterus), advanced age - euthanased at first vet exam	0	2	1	0	0	0	0	0	0
71	KP	Female	Currently affected	2013-11-13	Bilateral reproductive disease, chronic cystitis, 4+ UGT detected at 6mth exam - euthanased. Would potentially have treated in later cases.	0	3	1	0	0	0	0	0	0
77	Curry	Female	Currently affected	2013-06-25	Severe, chronic cystitis, bilateral bursal cysts and pyometra - euthanased at first vet exam	0	4	1	0	0	0	0	0	0
103	Fury	Female	Currently affected	2013-08-22	Unilateral left keratoconjunctivitis and severe, chronic haemorrhagic cystitis detected at first vet exam - euthanased. Reproductive disease detected histologically. Very young animal.	3	3	1	0	0	0	0	0	0
132	Delores	Female	Currently affected	2013-10-17	Severe, chronic cystitis with cloacal prolapse, dermatitis, stomatitis, periodontal disease and poor body condition - suspect AIDS. Euthanased at first vet exam.	0	3	1	0	0	0	0	0	0
150	Bessie	Female	Currently affected	2014-02-07	Young animal captured for tag check and dehydration, chronic cystitis, Clearview positive UGT and US and poor body condition detected. Euthanased at vet exam due to rapid decline in condition. Pus in left uterus at necropsy.	0	2	1	0	0	0	0	0	0
157	Frangi	Female	Currently affected	2013-11-02	Bilateral bursal cysts and echogenic material in right uterus with chronic cystitis detected in young animal. Euthanased at first vet exam.	0	3	1	0	0	0	0	0	0
171	Parker	Female	Currently affected	2013-11-05	Severe, chronic cystitis and reproductive disease detected at first vet exam. Excellent body condition. Euthanased at first vet exam.	0	3	1	0	0	0	0	0	0
252	Elaine	Female	Currently affected	2014-01-15	Presented at first vet exam with chronic cystitis, bilateral reproductive disease, unilateral hydrnephrosis/hydroureter. Euthanased due to age and multifocal Chlamydial disease.	0	4	1	0	0	0	0	0	0
266	Scarlet	Female	Currently affected	2014-01-24	Presented at first vet exam with subacute to chronic cystitis and multiloculated bursal cysts. Euthanased due to multifocal disease and age.	0	3	1	0	0	0	0	0	0
275	Megs	Female	Currently affected	2014-02-02	Presented at first vet exam with bilateral reproductive disease but euthanased due to old age.	0	1	1	0	0	0	0	0	0
284	Elwin	Female	Currently affected	2014-02-13	Presented at first vet exam with bilateral reproductive disease and advanced age. Euthanased.	0	1	1	0	0	0	0	0	0
331	Margo	Female	Currently affected	2014-05-14	Presented at first vet exam with bilateral keratoconjunctivitis, severe, chronic cystitis and bilateral reproductive disease. Euthanased at exam.	3	4	1	0	0	0	0	0	0
336	Even	Female	Currently affected	2014-06-12	Presented at first vet exam with severe, chronic cystitis, bilateral reproductive disease and 3+ positive left eye. Euthanased at exam.	0	4	1	0	0	0	0	0	0
343	ELT	Female	Currently affected	2014-06-13	Presented at first vet exam with severe, chronic cystitis, bilateral reproductive disease and advanced age. Euthanased at vet exam.	0	4	1	0	0	0	0	0	0
350	Dapper	Female	Currently affected	2014-06-20	Presented at first vet exam with severe, chronic cystitis and bilateral reproductive disease. Euthanased at vet exam.	0	4	1	0	0	0	0	0	0
356	Amanda	Female	Currently affected	2014-06-25	Presented at first vet exam with hydroureters, severe, chronic cystitis and bilateral reproductive disease. In poor body condition. Euthanased at exam.	0	4	1	0	0	0	0	0	0
375	Nicki	Female	Currently affected	2014-08-15	Presented at first vet exam with unilateral keratoconjunctivitis and reproductive disease. Euthanased at vet exam.	3	1	1	0	0	0	0	0	0
217	Circe	Female	Previous history	2013-12-04	Presented at first vet exam with severe, chronic cystitis. Admitted to AZWH for treatment. Had 14 day, then 21 day course chloro. Released with signs of disease still present.	0	3	0	1	0	1	0	0	0	2014-03-24	Admitted for obs due to unusual behaviour, chronic cystitis and suspected reproductive disease detected at post op check. Released without treatment.	0	3	0	0	1	0	0	0	0	1	2014-05-13	Chronic cystitis and reproductive disease still present at 6mth exam. Released without treatment.	0	4	0	0	0	0	0	1	0	0	2014-10-22	Reproductive disease and chronic cystitis at recheck. Admitted to EVE for chloro and OHE. Had 28 day course.	0	3	1	0	0	0	0	1	0
220	Venom	Female	Previous history	2013-12-07	Presented at first vet exam with severe, chronic cystitis, late term pregnancy, unilateral metritis and bilateral hydroureter and hydronephrosis. Admitted to AZWH for chloro treatment. Unsure of course and repro tract not imaged at post op check.	0	4	0	1	0	1	0	0	0	2014-05-01	Presented with 2+ UGT at 6mth vet exam (possible ongoing reproductive disease). Released without treatment.	0	0	0	0	1	0	0	0	0	1	2014-10-13	Recaptured with overt signs of cystitis. Hydroureters and hydronephrosis. Possible reproductive disease ongoing. Admitted to EVE for treatment with chloro and had 28 day course. Released with markedly thickened bladder and unilateral hydroureter and hydronephrosis. Not sure about repro lesions.	0	3	1	0	0	0	0	1	0	0	2015-04-14	Reproductive disease confirmed. Admitted for OHE at EVE.	0	2	1	0	0	0	0	1	0
1	Ozone	Female	Currently affected	2012-12-18	AZWH - keratoconjunctivitis, cystitis? Unilateral reproductive disease detected at post tx vet exam before admission to MBRL.	?	?	0	1	0	1	0	0	0	2013-09-13	Presented at 6mth exam with unilateral reproductive disease, bilateral conjunctivitis and neutrophilic urogenital sinusitis. Released without treatment.	2	1	0	0	1	0	0	0	0	0	6/1/14	Chronic haemorrhagic cystitis, mild chronic keratoconjunctivitis, unilateral reproductive disease - ongoing disease (check PCR to see if initial infection resolved). Admitted to AZWH. Second round of treatment resulted in death.	2	3	1	0	1	0	1	0	0	1
78	Poma	Female	Previous history	2013-06-26	Presented at first vet exam with unilateral reproductive disease and pouch dermatitis. Admitted to AZWH for treatment with Chloro.	0	2	0	1	0	1	0	0	0	2014-01-14	Presented with bilateral reproductive disease at 6mth vet exam. Not considered new infection. Released without treatment.	0	2	0	0	1	0	0	0	0	0	2015-03-06	Bilateral reproductive disease still present so admitted for OHE and performed at EVE. No Chloro.	0	2	1	0	0	0	0	1	0	0
79	Mali	Female	Previous history	2013-06-26	Presented at first vet exam with unilateral reproductive disease and subclinical cystitis. Admitted to AZWH for treatment with Chloro.	0	2	0	1	0	1	0	0	0	2014-01-14	Bilateral reproductive disease detected at 6mth exam but not able to do OHE at AZWH as full. Released without treatment.	0	2	0	0	1	0	0	0	0	0	2014-06-23	Bilateral reproductive disease. Admitted to AZWH for spay. No Chloro.	0	2	1	0	0	0	0	1	0	0
201	Mary Poppins	Female	Previous history	2013-11-28	Presented at first vet exam with bilateral reproductive disease and 2+ UGT. Admitted to AZWH for OHE. Given Nuflor injection.	0	1	0	1	0	1	0	0	0	2014-06-02	Presented with 3+ UGT at 6mth exam. No treatment as no chloro.	0	0	0	0	1	0	0	0	0	1	2014-09-18	Clearview positive 4+ UGT on recheck. Admitted to EVE for treatment with chloro. Had 28 day course.	0	2	1	0	0	0	0	1	0	0
288	Rhubarb	Female	Previous history	2014-02-15	Presented at first vet exam with bilateral reproductive disease. Admitted to EVE for Chloro and transferred to AZWH for treatment and OHE. Didn't have full course of chloro.	0	1	0	1	0	1	0	0	0	2015-03-25	Presented at 12mth exam with 2+ right eye. No treatment.	0	0	0	0	1	0	0	0	0	1	2015-07-17	Presented with wet rump at 18mth exam but no disease detected. Treated prophylactically with 14 day course chloro at EVE.	0	1	1	0	0	0	0	1	0	0
361	Pippa	Female	Previous history	2014-06-26	Presented at first vet exam with bilateral reproductive disease and subclinical cystitis. Given Nuflor injection and referred to AZWH for OHE. Developed oxalate nephrosis and released before surgery.	0	2	0	1	1	1	0	0	0	2014-12-15	Bilateral reproductive disease detected again at 6mth exam. Not able to do OHE at time so released without treatment as stressy in care.	0	1	0	0	1	0	0	0	0	0	2015-02-16	Admitted for OHE. No chloro. Bilateral cysts still present and mildly dilated ureter.	0	1	1	0	0	0	0	1	0	0
261	Jewel	Female	Currently affected	2015-10-30	Presented with 3+ UGT at 12mth exam and early pregnancy. Admitted to EVE for treatment. Released early after two weeks treatment and still 2+ UGT due to kidneys and decline in condition.	0	0	0	1	1	1	0	0	0	2016-02-04	Unilateral reproductive disease detected but likely just progression of previous disease and not new infection. Not admitted due to previous complications.	0	1	0	0	0	0	0	0	0	0
315	Fozzie	Female	Previous history	2016-11-03	Recaptured due to overt signs of cystitis. Chronic cystitis, unilateral reproductive disease and conjunctivitis. Admitted to EVE for treatment with Chloro. Completed 28 day course.	1	3	0	1	0	1	0	0	0	2016-12-22	Presented at final vet exam with unilateral reproductive disease. Very little progression. Released without treatment.	0	2	0	0	1	0	0	0	?	0
321	Madison	Female	Previous history	2014-04-04	Presented at first vet exam with bilateral reproductive disease and 4+ UGT. Admitted to EVE and then transferred to AZWH for OHE. No chloro available and still 2+ UGT at release.	0	2	0	1	0	1	0	0	0	2015-10-15	Presented at 18mth exam with 2+ left eye. No clinical signs so released without treatment.	0	0	0	0	1	0	0	0	0	1
91	Leela	Female	Currently affected	2013-07-10	Bilateral reproductive disease detected at first vet exam (unilateral cyst and bilateral thickening of uteri) - admitted to AZWH for chloro but no OHE performed.	0	2	0	1	0	1	0	0	0	2014-02-20	Worsening of reproductive disease - euthanased.	0	2	0	0	0	1	0	0	0	0
351	Deedee	Female	Currently affected	2014-06-20	Presented at first vet exam with bilateral reproductive disease and 3+ positive UGT. Admitted to AZWH for OHE as no Chloro available.	0	1	0	1	0	1	0	0	0	2014-10-27	Recaptured as showing overt signs of cystitis (likely just progression of disease from OHE as no Chloro). 2+ UGT. Hydronephrosis and hydroureter due to ligation at OHE. Deemed poor candidate for treatment and euthanased.	0	2	0	0	0	1	0	0	0	0
70	Princess Shrek	Female	Previous history	2013-06-06	Presented at first vet exam with unilateral reproductive disease. Admitted to AZWH for treatment with Chloro. Completed 28 day course.	0	1	0	1	0	1	0	0	0	2014-01-20	Bilateral reproductive disease and cystitis detected at 6mth exam. Admitted to AZWH for short course Chloro and OHE.	0	2	1	0	1	0	0	0	0	1	2014-05-27	2+ UGT detected at 12mth exam. No disease. Released without treatment and no subsequent disease detected.	0	0	0	0	0	0	0	1	0	1
257	Midori	Female	Previous history	2015-04-28	Recaptured due to overt cystitis. 4+ UGT and US. Admitted to EVE for treatment with Chloro. Completed 28 day course but bladder still mildly thickened at release.	0	2	0	1	0	1	0	0	0	2015-09-11	Recaptured due to overt cystitis. 4+ UGT and US. Admitted to EVE for treatment with Chloro. Received 28 day course.	0	2	1	0	1	0	0	0	0	1	2015-11-10	Recaptured with overt cystitis. 3+ UGT and 2+ US. Admitted to EVE for third round of treatment with Chloro. Refractory to treatment, developed caeco-colic dysbiosis and severe hypoproteinaemia. Peritonitis. Euthanased.	0	2	1	0	1	1	0	0	0	1
484	Tanja	Female	Previous history	2016-03-17	Presented with subclinical cystitis and 4+ UGT/US at first full vet exam. Admitted to EVE for treatment with chloro. Had 28 day course.	0	1	0	1	0	1	0	0	0	2016-09-12	Presented with subclinical cystitis, 2+ UGT and bilateral reproductive disease at 6mth exam. Admitted to EVE for treatment with chloro. Gave one injection and then started on oral treatment. Stopped oral treatment once during course due to decline. Released early with final injection of chloro due to decline and oxalate nephrosis after 12 days oral chloro.	0	2	1	1	1	0	0	0	0	1	2016-11-08	Recaptured to recheck. Bilateral reproductive disease still present but emaciated and dehydrated. Admitted to EVE for supportive care and OHE.	0	1	1	0	0	0	0	1	0	0
87	2-D	Female	Currently affected	2013-06-29	4+ UGT Clearview detected at first vet exam but no disease, admitted to AZWH and released after 2 weeks treatement.	0	0	0	1	0	1	0	0	0	2013-09-30	Examined at AZWH and chronic cystitis detected - admitted for 28 days chloro. Developed chronic thrush and caeco-colic dysbiosis and was euthanased due to decline.	0	2	1	1	0	0	1	0	0	1
205	Hera	Female	Currently affected	2013-11-29	Presented with mild, chronic cystitis and 4+ US at first vet exam. Admitted to AZWH for chloro.	0	2	0	1	0	1	0	0	0	2014-10-09	Recheck as overt signs of cystitis and found 1m off ground, 2+ UGT. Severe anaemia - possible myelodysplasia. Admitted to EVE for treatment with Chloro. Euthanased during treatment for coagulopathy.	0	2	1	1	0	0	1	0	0	1
7	Susan	Female	Previous history	2013-12-20	Recaptured due to overt signs of cystitis. Admitted to AZWH for treatment. Had been given poor Chloro and no response to treatment. Transferred back to EVE mid treatment for 14 day course good Chloro. Released with clinical signs but no more Chloro left.	0	3	0	1	0	1	0	0	0	2016-12-08	PCR positive on final vet exam so admitted to EVE for treatment with Chloro (very low PCR burden). Occasional signs of dysuria and bladder mildly thickened after admit. Had 13 day course and released early as developed oxalate nephrosis. Removed from project.	0	0	1	1	1	0	0	0	?	1
23	Bubbles	Female	Previous history	2015-01-09	Recaptured due to overt signs of cystitis. Admitted to EVE for treatment with Chloro. Received 28 day course but marked bladder thickening still present at release.	0	2	0	1	0	1	0	0	0	2015-02-26	Recaptured just over two weeks after release as still concerned about wet rump and dysuria. Given preds but no other treatment. Neutrophils still present in urine but urine culture negative.	0	2	1	0	1	0	0	0	0	0
80	Pink	Female	Previous history	2013-06-26	Presented at first vet exam with unilateral reproductive disease. Admitted to AZWH for treatment with Chloro.	0	2	0	1	0	1	0	0	0	2014-12-11	Presented with bilateral reproductive disease at 18mth exam. Admitted to EVE for OHE and 10 day course Chloro. Not thought to be new infection.	0	2	1	0	1	0	0	0	0	0
109	Shaelea	Female	Previous history	2013-09-05	Presented at post op check after treatment with 3 weeks Chloro at AZWH. Unilateral repro disease detected at this first vet exam. Released.	0	3	0	1	0	1	0	0	0	2014-03-04	Presented with bilateral reproductive disease at 6mth exam. Referred to AZWH for OHE. No Chloro available. Developed caeco-colic dysbiosis and declined in care. Euthanasia.	0	2	1	1	0	0	1	0	0	0
145	CJ	Female	Previous history	2013-12-18	Recaptured due to overt cystitis. Severe, chronic cystitis and 4+ UGT, mild dehydration. Admitted to AZWH for chloro treatment. Had 28 days but developed chronic thrush and weight loss. Transferred to EVE and given more chloro as cystitis still present and still 2+ UGT. Had an additional 2 weeks chloro but still cystitis with neutrophils present at release but Clearview negative.	0	3	0	1	1	1	0	0	0	2014-10-30	Presented at 12mth exam with chronic cystitis and uterine abscess/pyometra. Admitted to EVE for chloro and OHE. Had just over two week course and became dehydrated and thrush. Started on Fortum IV.	0	3	1	0	1	0	0	0	0	1
158	Jada	Female	Previous history	2013-11-02	Presented at first vet exam with chronic cystitis and late term pregnancy. Admitted to AZWH for chloro treatment. Only had about 18 day course.	0	2	0	1	0	1	0	0	0	2014-10-29	Presented at 12mth exam with pregnancy and 3+ UGT. Admitted to AZWH for chloro treatment. Only had 14 day course.	0	0	1	0	1	0	0	0	0	1
161	Daisy	Female	Previous history	2013-11-02	Presented at first vet exam with chronic, subclinical cystitis, 4+ UGT and US, pregnancy, lower repro disease (vaginitis). Admitted to AZWH for 14 days chloro due to shortage but Clearviews negative at release.	0	1	0	1	0	1	0	0	0	2014-01-06	Recaptured due to overt signs of cystitis. Same joey present so likely same infection as only had short course chloro. Admitted to EVE for treatment with chloro. Bladder still thickened at release.	0	3	1	0	1	0	0	0	0	0
167	Astra	Female	Previous history	2013-11-04	Presented at first vet exam with bilateral reproductive disease and 3+ UGT and 2+ US. Admitted to AZWH for chloro. Had 14 days only.	0	1	0	1	0	1	0	0	0	2014-04-29	Bilateral reproductive disease at 6mth exam. Admitted to AZWH for OHE.	0	1	1	0	1	0	0	0	0	0
193	Patricia	Female	Previous history	2016-01-18	Presented at 2 year exam with subacute to chronic cystitis. Admit to EVE for treatment with chloro.	0	3	0	1	1	1	0	0	0	2017-04-21	Presented at 3.5 year vet exam with bilateral reproductive disease. Admitted to EVE to start on Chloro and OHE. Only had 10 day course as developed pouch infection and mild dehydration.	0	1	1	0	1	0	0	0	0	1
243	Kapok	Female	Previous history	2014-01-08	Presented at first vet exam with cystitis and 4+ UGT. Admitted to EVE for treatment with chloro. Had only 25 day course? Released with mild bladder thickening and neutrophils.	0	2	0	1	0	1	0	0	0	2015-02-05	Presented at 12mth exam with bilateral reproductive disease. Admitted to EVE for chloro and OHE. Only had 19 days chloro.	0	1	1	0	1	0	0	0	0	1
318	Anna	Female	Previous history	2015-11-24	Recaptured due to overt signs of cystitis and 3+ UGT. Admitted to EVE for treatment with 28 days chloro.	0	2	0	1	0	1	0	0	0	2016-11-22	Recaptured due to previous high Clearview PCR. Haematuria at exam (urogenital tract?). Admitted to EVE for treatment with chloro for 28 days.	0	2	1	0	1	0	0	0	?	1
338	Marcela	Female	Previous history	2014-06-12	Presented at first vet exam with bilateral reproductive disease. Admitted to AZWH for OHE. Don't think any chloro.	0	2	0	1	0	1	0	0	0	2014-09-16	Recaptured to recheck for antibiotics. No disease detected but stained rump so admitted for chloro to EVE. Had 28 day course.	0	2	1	0	1	0	0	0	0	0
376	Athena	Female	Previous history	2015-01-08	Clearview 3+ UGT detected at first full vet exam. Admitted to EVE for 14 day course of chloro.	0	0	0	1	0	1	0	0	0	2015-05-20	Presented with overt signs of cystitis at tag check. Admitted to EVE for treatment with chloro. Completed 28 day course.	0	2	1	0	1	0	0	0	0	1
396	Denise	Female	Previous history	2014-12-19	Recaptured due to overt signs of cystitis and bilateral reproductive disease with 2+ UGT. Admitted to AZWH for treatment with chloro. Had 25 days treatment there and transferred back to EVE for remainder of chloro. Still showing signs of cystitis and repro. Had an additional 9 days at EVE.	0	3	0	1	0	1	0	0	0	2015-03-25	Bilateral reproductive disease still present at 6mth exam. Admitted to EVE for OHE.	0	1	1	0	1	0	0	0	0	0
9	Cougar	Female	Currently affected	2014-03-12	Presented at 12mth exam with severe, extensive reproductive disease, severe, chronic cystitis, non septic peritonitis - admitted to EVE for OHE but only 10 days chloro in stock - euthanased due to decline	0	4	0	1	1	0	1	0	0
18	Jud	Female	Currently affected	2013-04-09	Presented at first vet exam with Clearview 2+ UGT with early pregnancy - admitted to EVE but only had 14 days chloro treatment. Died just over a month after release and had caseous reproductive disease.	0	0	0	1	0	1	0	0	0
25	Pippi	Female	Currently affected	2013-04-25	Presented at first vet exam with unilateral (possibly bilateral) reproductive disease - admitted to AZWH. Developed oxalate nephrosis, perforated caecal ulcer and peritonitis. Euthanased due to decline.	0	1	0	1	1	0	1	0	0
138	Sandy	Female	Currently affected	2013-10-21	Presented at first vet exam with unilateral reproductive disease, mild subacute cystitis and 2+ UGT - admitted to AZWH for treatment. Developed oxalate nephrosis and pneumonia and declined in care.	0	2	0	1	1	0	1	0	0
180	Beauty	Female	Currently affected	2013-11-12	Severe, chronic unilateral keratoconjunctivitis detected at first vet exam. Admitted to EVE for treatment and given Nuflor injections. Declined in care and bruxism developed. Euthansed due to caeco-colic dysbiosis.	3	0	0	1	1	0	1	0	0
299	Bianca	Female	Currently affected	2015-11-27	Captured due to overt signs of cystitis, 3+ UGT, unilateral conjunctivitis. Admitted to EVE for treatment with Chloro. Declined in care and developed oxalate nephrosis. Released after only 11 days Chloro. Found dead a few weeks after release but may not have been related to treatment?	1	2	0	1	1	1	0	0	1
386	Audrey	Female	Currently affected	2014-09-16	Presented at first vet exam with unilateral keratoconjunctivitis. Admitted to EVE for treatment with Chloro. Released early after 7 days as poor appetite - likely oxalate nephrosis but kidneys not examined. Died approx 2 weeks after release. Likely oral candidiasis, severely dehydrated and flyblown. Peritonitis.	3	0	0	1	1	1	0	0	1
490	Palmer	Female	Currently affected	2015-11-11	Had been lost to project but admitted to AZWH with severe cystitis and in poor body condition. Given doxycycline. Declined in care and euthanased. Myelodysplasia identified at necropsy.	0	3	0	1	1	0	1	0	0
506	Mimi (NM)	Female	Currently affected	2015-11-28	Presented at first vet exam with subclinical cystitis and unilateral reproductive disease. Admitted to EVE for 28 days chloro.	0	2	0	1	0	1	0	0	?
10	Karen	Female	Previous history	2015-01-22	Recaptured due to overt signs of cystitis (joey Igor with conjunctivitis). Pregnant. Admitted to EVE for treatment with Chloro.	0	2	0	1	0	1	0	0	0
19	Butter	Female	Previous history	2013-04-10	Treated just before entry to program at AZWH for cystitis. Possible small, unilateral cyst right ovary??	?	?	0	1	0	1	0	0	0
48	Poppy	Female	Previous history	2014-03-11	Recaptured due to concerns about overt cystitis and in the same tree for several field observations. Admitted to EVE but only given Betamox. Sustained period of time in care due to paronychia. Killed by wild dogs shortly after release.	0	2	0	1	0	1	0	0	1
81	Sarah	Female	Previous history	2014-07-30	Low grade subclinical cystitis detected at 6mth exam. Admitted to EVE for treatment with Chloro. Had 20 day course.	0	1	0	1	0	1	0	0	0
120	Savannah	Female	Previous history	2014-04-10	Bilateral reproductive disease and 2+ UGT detected at 6mth exam. Admitted to AZWH for OHE. No Chloro as none available.	0	1	0	1	0	1	0	0	0
136	Moon Unit	Female	Previous history	2013-10-21	Entered into project as post treatment check from AZWH. Received treatment for cystitis with Chloro? Previously also treated at Moggill for cystitis.	?	?	0	1	0	1	0	0	0
165	Ella	Female	Previous history	2013-11-04	Presented at first vet exam with chronic unilateral keratoconjunctivitis. Admitted to AZWH for 14 days chloro.	2	0	0	1	0	1	0	0	0
169	Penny	Female	Previous history	2013-11-05	Presented with bilateral reproductive disease at first vet exam. Admitted to AZWH for chloro and OHE. Only had 15 days treatment.	0	1	0	1	0	1	0	0	0
211	Kyarna	Female	Previous history	2013-12-02	Presented at first vet exam with bilateral reproductive disease. Admitted to AZWH for chloro and OHE. Had 28 day course?	0	2	0	1	0	1	0	0	0
215	Taryn	Female	Previous history	2015-12-02	3+ UGT and early to mid pregnancy detected at 2 year exam. Admitted to EVE for Chloramphenicol treatment. Given 21 day course.	0	0	0	1	0	1	0	0	0
242	Winky	Female	Previous history	2014-01-06	Presented at first vet exam with bilateral keratoconjunctivitis and 4+ eyes. Admitted to EVE for chloro and then transferred to AZWH. Had full 28 day course.	1	0	0	1	0	1	0	0	0
248	Isla	Female	Previous history	2014-01-15	Bilateral reproductive disease detected at first vet exam. Admitted to AZWH for OHE and 14 days chloro. Later possible cystic structure in reproductive tract remnant found.	0	1	0	1	0	1	0	0	0
281	Sage	Female	Previous history		Treated at AZWH in 2013 before admission to project with conjunctivitis and 14 days chloro.	?	?	0	1	?	1	0	0	0
303	Demeter	Female	Previous history	2014-03-10	Presented at first vet exam with 3+ UGT and US. Suspicion of disease only. Admitted to EVE for 10 days chloro. Died shortly after release as attacked by dog. Admitted to AZWH but developed severe oxalate nephrosis and septicaemia.	0	0	0	1	0	1	0	0	1
317	Jadore	Female	Previous history	2015-05-25	Recaptured due to overt signs of cystitis. Admitted to EVE for 28 days chloro.	0	3	0	1	0	1	0	0	0
341	Brownie	Female	Previous history	2014-06-13	Presented at first vet exam with bilateral reproductive disease. Admitted to AZWH for OHE. No chloro available so given betamox.	0	1	0	1	0	1	0	0	0
347	Izzy	Female	Previous history	2015-10-27	Recaptured due to overt signs of cystitis. 2+ UGT and early pregnancy. Admitted to EVE for treatment with chloro. Released early after only 25 day course due to developing oxalate nephrosis. Still had neutrophils in urine and mildly thickened bladder.	0	3	0	1	1	1	0	0	0
360	Charlotte	Female	Previous history	2014-12-17	Presented at 6mth exam with overt signs of cystitis, pregnancy and 4+ UGT. Admitted to AZWH for treatment with chloro. Had 28 day course there but still 3+ UGT when transferred back to EVE so continued chloro. Developed bilateral reproductive disease and OHE performed at EVE. Had 27 days treatment?	0	2	0	1	1	1	0	0	0
363	Felicity	Female	Previous history	2014-11-24	Presented at 6mth exam with overt cystitis, new joey and 4+ UGT. Admitted to AZWH for 28 days chloro. Developed oxalate neprhosis but not unwell.	0	2	0	1	1	1	0	0	0
367	Janké	Female	Previous history	2016-01-27	Recaptured due to overt signs of cystitis and late pregnancy. Admitted to EVE for treatment with 28 days chloro.	0	2	0	1	0	1	0	0	?
395	Kelly	Female	Previous history	2016-02-04	Presented for tag check but bilateral reproductive disease detected and 2+ UGT. Admitted to EVE for chloro and OHE. Completed 28 day course chloro prior to OHE. Developed brain injury during surgery. Euthanased due to caecal perforation.	0	2	0	1	1	0	1	0	0
413	August	Female	Previous history	2016-02-17	Recaptured due to concerns about cystitis. Unilateral reproductive disease and 2+ UGT detected at exam. Admitted to EVE for treatment with chloro. Completed 28 day course but due to oral lesions was euthanased.	0	1	0	1	1	0	1	0	0
426	Billy Ray	Female	Previous history	2016-10-25	Recaptured due to overt signs of cystitis. Mildly dehydrated, 4+ UGT and late term pregnancy. Admitted to EVE for treatment with chloro. Had 28 day course and released with mild signs.	0	2	0	1	0	1	0	0	0
461	Cecily	Female	Previous history	2015-11-27	Admitted as mother Bianca had chlamydia. Developed signs of disease after being admitted. Unilateral conjunctivitis and 4+ left eye. Kept in EVE for chloro treatment. Only had 18 day course as developed oxalate nephrosis so released early. Slipped tags two weeks after release.	1	0	0	1	1	1	0	0	0
479	Daffy (NM)	Female	Previous history	2015-11-03	Recaptured due to overt cystitis. Admitted to AZWH for treatment with chloro. Received 28 day course.	0	2	0	1	0	1	0	0	?
496	Cox	Female	Previous history	2016-11-24	Recpatured due to overt signs of cystitis, bilateral conjunctivitis and also had unilateral reproductive disease. Admitted to EVE for treatment with 28 day course chloro.	1	3	0	1	0	1	0	0	?
14	Cate	Female	No history				Euthanased at vet exam	19	104		126	7	0						27		36	3	3	0
15	Julia	Female	No history																												10	0		2	1	11							2	0		0	0	2
82	Kate G	Female	Currently affected	2013-12-30	Diagnosis of mild cystitis recorded at necropsy but not enough detail on why this diagnosis was made
524	Rizzo	Female	Previous history
5	Posh Spice	Female	No history		25 had Nuflor
16	Coco	Female	No history		Clearview positive only
21	The Hoff	Female	No history		Excluded from analysis
22	Shell	Female	No history		Possible KoRV
24	Emma	Female	No history
26	Raylee	Female	No history
27	Tash	Female	No history
30	Bev	Female	No history
31	Caz	Female	No history
32	Jenny B	Female	No history
37	Lady	Female	No history
39	Frances	Female	No history
44	Lily	Female	No history
46	Old Bean	Female	No history
49	Robyn	Female	No history
51	Fiona	Female	No history
52	Lexi	Female	No history
55	Avah	Female	No history
56	My	Female	No history
57	GeeGee	Female	No history
58	Red Baron	Female	No history
60	Pumba	Female	No history
61	Sharon	Female	No history
62	Barb	Female	No history
63	Cindy	Female	No history
64	Teneale	Female	No history
65	Jodie	Female	No history
66	Louise M	Female	No history
68	Amy	Female	No history
72	Jules	Female	No history
73	Jahnie	Female	No history
74	The Captain	Female	No history
83	Mel G	Female	No history
84	Mrs Slocombe	Female	No history
88	Layla	Female	No history
90	Kayla	Female	No history
96	Camomile	Female	No history
98	Sara	Female	No history
99	Adrianna	Female	No history
100	Jordii	Female	No history
108	Pepper	Female	No history
111	Saba	Female	No history
112	Melaleuca	Female	No history
118	Summer	Female	No history
119	Uhura	Female	No history
124	Regina	Female	No history
125	Hot Lips	Female	No history
126	Willow	Female	No history
128	Zoe	Female	No history
131	Inara	Female	No history
133	Teena	Female	No history
135	Peaches	Female	No history
140	Tamara	Female	No history
141	Drax	Female	No history
142	Neala	Female	No history
144	Chloe	Female	No history
148	Helen	Female	No history
149	Fu	Female	No history
151	Sherrina	Female	No history
153	Frenchie	Female	No history
155	Lou	Female	No history
162	Leia	Female	No history
164	Red Queen	Female	No history
173	Tamara O	Female	No history
183	Kate	Female	No history
188	Emmie Rose	Female	No history
198	Josie	Female	No history
199	Jen	Female	No history
202	Chookie	Female	No history
203	Nyx	Female	No history
206	Maisie	Female	No history
208	Dawn	Female	No history
209	Aphrodite	Female	No history
212	Enya	Female	No history
214	Rhonda	Female	No history
223	Muse	Female	No history
229	Winnie	Female	No history
231	Silk	Female	No history
232	Jindie	Female	No history
233	Skyler	Female	No history
235	Jemima	Female	No history
238	Alice	Female	No history
240	Linky	Female	No history
244	Trevina	Female	No history
246	Naomi	Female	No history
253	Sienna	Female	No history
262	Fern	Female	No history
263	Stella	Female	No history
264	Geisha	Female	No history
267	Rapunzel	Female	No history
269	Maya	Female	No history
271	Piper	Female	No history
278	Whitey	Female	No history
280	Cocos Girl	Female	No history
282	Isabel	Female	No history
283	Annie	Female	No history
291	Kylie	Female	No history
293	Bottlebrush	Female	No history
294	Mrs Duncan	Female	No history
296	Brenda	Female	No history
298	Cyrus	Female	No history
302	Paige	Female	No history
306	Abby	Female	No history
307	Amelia	Female	No history
308	Daria	Female	No history
314	Cheri	Female	No history
316	Leanne	Female	No history
319	Nigella	Female	No history
322	Haloumi	Female	No history
323	Aida	Female	No history
325	Squint	Female	No history
326	Tiny Dancer	Female	No history
327	Paula C	Female	No history
329	AK	Female	No history
335	Xerox	Female	No history
342	Eva	Female	No history
355	Viv	Female	No history
362	Cinnamon	Female	No history
365	Flyer	Female	No history
366	Burbridge	Female	No history
368	Deb	Female	No history
369	Portia	Female	No history
370	Po	Female	No history
372	Cora	Female	No history
373	Tonia	Female	No history
377	Carmin	Female	No history
378	Asrar	Female	No history
379	Nerissa	Female	No history
385	Dibsy	Female	No history
388	Mattaeus	Female	No history
393	Gamora	Female	No history
400	Morgan	Female	No history
401	Faith	Female	No history
403	Krystal	Female	No history
406	Kashi	Female	No history
407	Mariah	Female	No history
411	Squeek	Female	No history
412	Shirley	Female	No history
417	Nikita	Female	No history
419	Kahlua	Female	No history
420	Marina	Female	No history
422	Aerona	Female	No history
423	Jamboree (NM)	Female	No history
425	Eloise	Female	No history
428	Jelly	Female	No history
429	Everlilly	Female	No history
431	Petal	Female	No history
432	Diana	Female	No history
433	Malala	Female	No history
438	Felicia	Female	No history
439	Janet	Female	No history
440	Ice	Female	No history
441	Cherry	Female	No history
442	Olive	Female	No history
443	Matilda	Female	No history
445	Angel	Female	No history
447	Jane	Female	No history
453	Rocket	Female	No history
454	Goldie	Female	No history
455	Mud	Female	No history
459	Taz	Female	No history
463	Honey BooBoo	Female	No history
466	Rainbow	Female	No history
467	Sparkles	Female	No history
468	Lana	Female	No history
470	Courtney	Female	No history
472	Blu	Female	No history
473	Walker	Female	No history
475	Anita	Female	No history
477	Teddy	Female	No history
482	Lisa	Female	No history
483	Ireland	Female	No history
485	Andrea	Female	No history
491	O'Dea	Female	No history
495	Broadley	Female	No history
497	JC	Female	No history
501	Melody	Female	No history
504	Happy (NM)	Female	No history
508	Quinn (NM)	Female	No history
515	Millie	Female	No history
518	Giselle	Female	No history
520	April	Female	No history
522	Nancy	Female	No history
525	Jade	Female	No history
531	Collette	Female	No history
359	Jerilly	Intersex	No history
102	Rambo	Male	Previous history	2013-08-22	Presented at first vet exam with chronic, low grade cystitis and 2+ UGT. Released without treatment.	0	2	0	0	0	1	0	0	0	2013-10-16	Presented with ongoing, chronic cystitis at 2mth exam. Released without treatment.	0	2	0	0	1	0	0	0	0	0	2013-11-03	2+ UGT on recheck but bladder only mildly thickened and no inflammatory cells. Released without treatment.	0	0	0	0	0	0	0	1	0	0	2013-12-18	4+ UGT at final exam and bladder markedly thickened.	0	2	0	0	0	0	0	1	0
143	Sam	Male	Previous history	2013-10-22	Mild, chronic subclinical cystitis detected at first vet exam. Released without treatment.	0	1	0	0	0	1	0	0	0	2013-12-19	Presented with chronic cystitis and proctitis at 2mth exam. Released without treatment.	0	2	0	0	1	0	0	0	0	0	2014-04-08	Presented with chronic, subclinical cystitis and proctitis at 6mth exam. Admit to EVE for Nuflor treatment.	0	1	1	0	0	0	0	1	0	0	2015-07-14	Rechecked due to weight loss and anaemia. Proctitis present. No signs of cystitis but opportunistic Chloro treatment. Admitted to EVE.	0	0	1	0	0	0	0	1	0
255	Belvedere	Male	Previous history	2014-01-17	Presented at first vet exam with 4+ UGT. Possible cystitis? Released without treatment.	0	0	0	0	0	1	0	0	0	2014-03-10	Presented at 2mth exam with 3+ UGT. Released without treatment.	0	0	0	0	1	0	0	0	0	0	2014-08-19	Presented at 6mth exam with 4+ UGT. Admitted to EVE for 14 days chloro treatment. Likely same infection as had never been able to get urine.	0	0	1	0	0	0	0	1	0	0
330	Damian	Male	Previous history	2014-05-14	Presented at first vet exam with chronic, subclinical cystitis. Given Nuflor injection and released.	0	1	0	0	0	1	0	0	0	2014-06-17	Recaptured for tag check and previously detected subclinical cystitis still present. Given Nuflor injection and released.	0	1	0	0	1	0	0	0	0	0	2014-08-07	Recaptured for chloro treatment with overt signs of cystitis. Admitted to EVE for 15 day treatment.	0	2	1	0	0	0	0	1	0	0
304	The Dursk	Male	Previous history	2015-03-09	Presented at 12 month vet exam with 2+ right eye. No disease so released without treatment.	0	0	0	0	0	1	0	0	0	2015-06-03	Presented at tag check and still 2+ positive right eye. Still no clinical signs so no admission.	0	0	0	0	1	0	0	0	0	0
339	Old Eye	Male	Previous history	2014-06-13	Presented at first vet exam with subclinical cystitis. Released without treatment as no chloro available.	0	1	0	0	0	1	0	0	0	2014-12-12	Presented at 6mth exam with subclinical cystitis. Euthanased due to fractured arm.	0	1	0	0	0	1	0	0	0	0
297	Cailan	Male	Previous history	2014-04-14	Presented with subclinical cystitis at first vet exam. No chloro so released without treatment.	0	1	0	0	0	1	0	0	0	2014-05-07	Recaptured with overt signs of cystitis and 3+ UGT. No chloro so admitted for Betamox only at EVE.	0	3	1	0	1	0	0	0	0	0	2014-08-12	Recheck. Chronic haemorrhagic cystitis but no inflammatory cells so released without treatment. Bladder mildly thickened.	0	2	0	0	0	0	0	1	0	0	2016-04-04	Presented at 2 year exam with subclinical cystitis. Admitted to EVE for treatment with chloro. Only had 14 days as developed oxalate nephrosis so released early.	0	1	1	0	1	0	0	1	0
292	Grumps	Male	Previous history	2014-05-09	Presented for tag check with acute conjunctivitis but conscious exam only and mild signs. Released without treatment.	1	0	0	0	0	1	0	0	0	2014-07-09	Confirmed unilateral keratoconjunctivitis at follow up tag check. No chloro so admitted for Chloroptsone to EVE.	3	0	1	0	1	0	0	0	0	0	2014-09-01	Presented with chronic, unilateral keratoconjunctivitis at 6mth exam. Admitted to EVE for Chloro. Had 28 day course.	2	0	1	0	0	0	0	1	0	0
345	Jeremy	Male	Previous history	2014-06-17	Presented at first vet exam with subclinical cystitis. No chloro available so given Nuflor and released.	0	1	0	0	0	1	0	0	0	2014-10-21	Recaptured to recheck subclinical cystitis. Disease still present so admitted to EVE for chloro treatment. Completed 28 day course.	0	1	1	0	1	0	0	0	0	0	2015-11-24	Presented at 18mth exam with chronic cystitis (and osteochondroma). Admitted to EVE for treatment with chloro. Had 28 day course but released with moderately thickened bladder.	0	2	1	0	0	0	0	1	0	1
346	Copper	Male	Previous history	2014-06-17	Presented at first vet exam with subclinical cystitis and 2+ UGT. No chloro available so given Nuflor injection and released. Previously seen at AZWH for dog attack and treated for cystitis in 2013.	0	1	0	0	0	1	0	0	0	2014-07-25	Recaptured with signs of overt cystitis and 3+ UGT. Admitted to EVE for treatment with chloro. Had 28 day course.	0	2	1	0	1	0	0	0	0	0	2014-12-30	Recaptured with overt signs of cystitis and 2+ UGT, 4+ US. Admitted to AZWH for chloro and transferred back to EVE. Completed 28 day course. Bladder still mildly thickened on release.	0	2	1	0	0	0	0	1	0	1
168	Ali	Male	Previous history	2014-05-06	Mild, subclinical cystitis detected at 6mth exam. Released without chloro as not available.	0	1	0	0	0	1	0	0	0	2014-10-31	Presented with subclinical cystitis at 12mth exam. Admitted to EVE for treatment with chloro.	0	1	1	0	1	0	0	0	0	1
176	Walt	Male	Previous history	2013-11-07	Presented with chronic cystitis at first vet exam. Released without treatment.	0	2	0	0	0	1	0	0	0	2014-09-18	Recaptured due to overt cystitis and 2+ US. Admitted to EVE for chloro. Had 28 day course.	0	2	1	0	1	0	0	0	0	1
186	Justin	Male	Previous history	2013-11-19	Presented at first vet exam with unilateral keratoconjunctivitis. Given Nuflor injection and released.	1	0	0	0	0	1	0	0	0	2014-01-21	Chronic, mild cystitis noted at tag check and unresolved unilateral keratoconjunctivitis. Admitted to AZWH for treatment with chloro. Had 28 day course.	3	2	1	0	1	0	0	0	0	1
192	Kenny	Male	Currently affected	2014-05-13	3+ UGT at 6mth exam without signs of disease. Admitted due to fracture and anklet wound but no chloro (only betamox).	0	0	0	0	0	0	0	0	0
117	Dazza	Male	Previous history	2013-09-18	Presented with acute, subclinical cystitis and 2+ UGT and US at first vet exam. Released without treatment.	0	1	0	0	0	1	0	0	0
270	Thor	Male	Previous history	2014-01-30	Presented at first vet exam with subclinical cystitis. Released without treatment.	0	1	0	0	0	1	0	0	0
276	Mal	Male	Previous history	2014-04-02	Presented at 2mth exam with subclinical cystitis. Released without treatment.	0	1	0	0	0	1	0	0	1
311	Anant	Male	Previous history	2014-03-31	Presented at first vet exam with severe, chronic cystitis. No chloro available so released. Killed by wild dog after almost two months.	0	3	0	0	0	1	0	0	0
349	Dawson	Male	Previous history	2014-06-20	Presented at first vet exam with chronic cystitis. Given Nuflor injection and released. Found three weeks later dead at the base of a tree due to caeco-colic dysbiosis with chronic cystitis still present.	0	2	0	0	1	1	0	0	1
239	Bubba	Male	Currently affected	2014-01-03	Presented at first vet exam with mild dehydration, severe, chronic cystitis and hydroureter/hydronephrosis. Previously treated at AZWH for cystitis. Euthanased at vet exam.	0	3	1	0	0	0	0	0	0
277	Peanuts	Male	Currently affected	2015-02-24	Presented for tag check but pathological fracture of rostral mandible noted. 3+ US and mild subclinical cystitis detected. Euthanased after rads. Cryptococcus. Had previously been treated at AZWH for cystitis before admission to project.	0	1	1	0	0	0	0	0	0	Previously treated at AZWH for cystitis											1
324	Bones	Male	Currently affected	2014-04-10	Presented at first vet exam with severe, chronic cystitis. No chloro available so euthanased due to welfare concerns.	0	3	1	0	0	0	0	0	0
353	Ramses	Male	Currently affected	2014-06-20	Presented at first vet exam with chronic cystitis and in very poor body condition. Euthanased due to poor prognosis (chloro unavailable?).	0	2	1	0	0	0	0	0	0
114	Barry	Male	Previous history	2013-09-13	Presented with acute cystitis at first vet exam. Admitted to AZWH for Chloro. Only had 18 day course as declined in care and elected early release.	0	1	0	1	0	1	0	0	0	2014-03-14	Chronic, subclinical cystitis detected at 6mth exam. Released without treatment as Chloro unavailable.	0	1	0	0	1	0	0	0	0	0	2014-05-05	Chronic cystitis at recheck. Released without treatment as no Chloro.	0	2	0	0	0	0	0	1	0	0
59	James	Male	Previous history	2013-05-22	Presented at first vet exam with mild, bilateral keratoconjunctivitis. Admitted to AZWH for treatment with Chloro. Only had 15 day course and clinical signs remained.	1	0	0	1	0	1	0	0	0	2013-11-20	Persistence of bilateral keratoconjunctivitis at 6mth exam. Given Nuflor injection and released.	2	0	0	0	1	0	0	0	0	0	2015-07-15	Recurrence of chronic conjunctivitis at 2 year exam. Admitted to EVE for treatment with Chloro.	2	0	1	0	0	0	0	1	0	0	2016-01-30	Found unresponsive at the base of a small tree. Chronic, inactive cystitis and chronic conjunctivitis. Euthanased due to poor prognosis.	2	1	0	1	0	0	0	0	0
3	Andrew	Male	Previous history	2013-03-25	Presented at first vet exam with mild, subclinical cystitis. Admitted to AZWH for treatment with Chloro. Only had two week course?	0	1	0	1	0	1	0	0	0	2014-04-04	Presented for 12mth exam with chronic cystitis. Given Nuflor and released as no Chloro available.	0	2	0	0	1	0	0	0	0	1	2014-05-15	Recheck of bladder after Nuflor. Still had chronic cystitis so admitted to EVE for further Nuflor treatment. Bladder worsened in care and multiple casts present.	0	2	1	0	0	0	0	1	0	0	2014-08-01	Recheck for treatment as chloro back in stock. Admit to EVE for Chloro treatment.	0	1	1	0	0	0	0	1	0
159	Tuco	Male	Previous history	2013-11-02	Presented at first vet exam with chronic cystitis and 4+ UGT and US. Admitted to AZWH for 14 day course chloro due to shortage. Long time in care and released with disease still present.	0	2	0	1	1	1	0	0	0	2014-02-20	Recaptured for tag check with overt signs of cystitis. Admit to EVE for treatment with Chloro. Only had 8 days treatment as stressy in care. Still had disease at release.	0	3	1	0	1	0	0	0	0	0	2014-10-21	Presented with subclinical cystitis at 12mth exam. Released without treatment as stressy koala.	0	1	0	0	0	0	0	1	0	1
290	Liam	Male	Currently affected	2014-12-02	Presented at tag check with overt signs of cystitis but not able to obtain urine sample. Suspected prostatitis. Admit to EVE for treatment with chloro. Developed thrush but was treated. Sent to AZWH to finish treatment over Christmas (had 20 days Chloro at EVE). Released.	0	2	0	1	0	1	0	0	0	2015-10-12	Presented with urinary tract obstruction, resulting in hydroureters and hydronephrosis. Chronic cystitis and prostatitis. Candidiasis. Relieved blockage at surgery but developed SIRS in post op period. Multiple cerebral haemorrhages. Euthanased due to respiratory failure in post op period.	0	3	1	1	0	0	1	0	0	1
387	Brodie	Male	Currently affected	2016-01-08	Presented for final vet exam with cystitis, unilateral conjunctivitis and 3+ US. Admitted to EVE for treatment with Chloro.	3	2	0	1	0	1	0	0	0	2016-07-04	Presented with severe, chronic cystitis, moderate dehydration, unilateral hydroureter and hydronephrosis, severe hypoproteinaemia. Admitted to EVE for treatment with Chloro. Hadn't been in project. Developed urinary tract obstruction mid way through treatment. Obstruction relieved but became depressed and developed ascites. Euthanased.	0	3	1	1	0	0	1	0	0	1
2	Molten	Male	Previous history	2013-03-23	Presented at first vet exam with mild, subclinical cystitis and bilateral keratoconjunctivitis. Admitted to AZWH for treatment with chloro. Had 17 day course.	3	0	0	1	0	1	0	0	0	2014-01-24	Recaptured with unilateral keratoconjunctivitis. Examined and treated at AZWH. Not sure if chloro or length.	?	?	1	0	1	0	0	0	0	1
85	Barnacles	Male	Previous history	2014-05-13	Presented with chronic cystitis and 3+ UGT and US at 12mth exam. Admitted to EVE for Nuflor treatment. Released with disease.	0	2	0	1	0	1	0	0	0	2014-07-31	Recaptured due to unresolved cystitis for Chloro treatment. Admitted to EVE with severe, chronic cystitis, dehydration 3+ UGT and 4+ US.	0	3	1	0	1	0	0	0	0	0
410	Michael	Male	Previous history	2015-12-16	Presented with cystitis at 6mth exam and 4+ UGT. Admitted to EVE for treatment with chloro and received 28 day course.	0	2	0	1	0	1	0	0	0	2016-12-08	Presented for final vet exam but overt signs of cystitis detected and high PCR. Admitted to EVE for treatment with chloro. Had 14 days treatment.	0	2	1	0	1	0	0	0	?	1
6	Neil	Male	Currently affected	2013-03-26	Presented at first vet exam with mild, subclinical cystitis (admitted for 14 days chloro AZWH) - bladder thickening worsened and developed oxalate nephrosis - declined after released and euthanased	0	1	0	1	1	1	0	0	1
86	Scalesy	Male	Currently affected	2013-06-28	Presented at first vet exam with mild acute subclinical cystitis - admitted to AZWH but developed oxalate nephrosis, severe pneumonia and peritonitis	0	1	0	1	1	0	1	0	0
110	Norm	Male	Currently affected	2013-09-06	Clearview positive 2+ on UGT at first vet exam - admitted to AZWH for chloro. Young animal with evidence of GI disease. Treatment attempted but only received 2 injections of Chloro as very stressed in care.	0	0	0	1	1	1	0	0	1
147	Lee	Male	Currently affected	2014-04-04	Severe, subacute cystitis, 2+ US, dehydration, poor body condition and hypothermia detected at 6mth exam - admitted to EVE and given Nuflor with fluids. Euthanased as poor response to treatment.	0	3	0	1	1	0	1	0	0
182	Beast	Male	Currently affected	2013-11-12	Chronic unilateral keratoconjunctivitis and 3+ UGT detected at first vet exam in young animal. Admitted to EVE and given Nuflor. Declined in care and developed diarrhoea due to caeco-colic dysbiosis, became septicaemic. Euthanased.	3	0	0	1	1	0	1	0	0
241	June-Jai	Male	Currently affected	2014-11-25	Presented at tag check with unilateral keratoconjunctivitis and 4+ UGT/right eye. Admitted to AZWH for treatment.	1	0	0	1	1	0	1	0	0
265	Spock	Male	Currently affected	2014-11-27	Recaptured due to unilateral keratoconjunctivitis and 4+ UGT. Admitted to EVE for treatment. Only had 10 days chloro and developed oxalate nephrosis - declined in condition. Released early. Found in drain 9 days later severely dehydrated and hypoglycaemic. Re-admitted for supportive care. Transferred to AZWH mid treatment and developed Candidiasis, rhinitis and septicaemia. Died under GA.	3	0	0	1	1	1	0	0	0
17	Mango	Male	Previous history	2013-09-08	Recaptured due to overt signs of cystitis. 2+ UGT. Admitted to EVE for treatment with Chloro. Only had 12 day course and released.	0	2	0	1	0	1	0	0	0
29	Max	Male	Previous history	2013-04-29	Presented at first vet exam with chronic cystitis and 2+ US. Admitted to AZWH for treatment with Chloro.	0	3	0	1	0	1	0	0	0
54	Terry	Male	Previous history	2013-05-16	Presented at first vet exam with subacute to chronic cystitis and 2+ US. Admitted to EVE for Chloro treatment. Only 11 day course given.	0	2	0	1	0	1	0	0	0
116	Satyam	Male	Previous history	2016-01-29	Captured due to concerns about cystitis. 2+ UGT. Mild, subacute, subclinical cystitis. Admitted to EVE for Chloro. Developed oxalate nephrosis but coped in care and had 28 day course.	0	1	0	1	1	1	0	0	0
146	Carlos	Male	Previous history	2013-12-18	Recaptured with mother CJ who had severe cystitis. Rhinitis present. Admitted for treatment with chloro at EVE but short course only.	0	0	0	1	0	1	0	0	0
160	Gauthier	Male	Previous history	2016-10-25	Presented at 2.5 year exam with subclinical cystitis. Admitted to EVE for treatment with oral Chloro.	0	1	0	1	0	1	0	0	0
172	Petro	Male	Previous history	2015-09-01	Recaptured due to overt signs of cystitis and 2+ UGT and US. Admitted to EVE for treatment. Had 28 day course chloro.	0	2	0	1	0	1	0	0	0
195	Zac	Male	Previous history	2013-11-21	Presented with severe, chronic cystitis at first vet exam. Admitted to EVE for Nuflor injections. Still had disease on release.	0	3	0	1	0	1	0	0	0
222	Ryder	Male	Previous history	2013-12-09	Presented at first vet exam with 4+ UGT and US. Admitted to EVE for treatment with chloro. Only received 13 day course as stressy and released early. Developed GI dysbiosis and found at base of tree a week after release. Admitted to AZWH but euthanased a few days later with GI dysbiosis and early oxalate nephrosis.	0	0	0	1	1	1	0	0	1
224	Tinker	Male	Previous history	2013-12-11	Presented at first vet exam with mild, subclinical cystitis. Admitted to AZWH for treatment with chloro. Received 14 day course?	0	1	0	1	0	1	0	0	0
228	Jarred	Male	Previous history	2013-12-13	Entered project as post treatment exam from AZWH after treatment for severe, chronic cystitis. Bilateral hydroureter and hydronephrosis. Had received 28 days chloro. Previously treated at AZWH for cystitis and keratoconjunctivitis as well.	?	?	0	1	0	1	0	0	0
236	Solo	Male	Previous history	2014-11-25	Presented at tag check with mild, subclinical cystitis and 3+ UGT. Admitted to EVE for treatment with Chloro. Transferred to AZWH over Christmas. Had 28 day course?	0	1	0	1	0	1	0	0	0
250	Hawkeye	Male	Previous history	2014-01-15	Presented at first vet exam with subclinical cystitis and 2+ UGT. Admitted to AZWH for treatment with chloro. Only had 12 days good chloro when transferred back to EVE.	0	1	0	1	0	1	0	0	0
268	Kirk	Male	Previous history	2016-02-18	Recaptured due to overt signs of cystitis and unilateral conjunctivitis. Admitted to EVE for treatment with chloro. Received 28 day course.	1	3	0	1	0	1	0	0	0
286	Button	Male	Previous history	2014-02-15	Presented at first vet exam with unilateral keratoconjunctivitis. Admitted to EVE for 12 days chloro.	1	0	0	1	0	1	0	0	0
289	Hayden	Male	Previous history	2016-02-04	Presented at 2 year vet exam with chronic keratoconjunctivitis and cystitis. Admitted to EVE for 28 days chloro.	3	3	0	1	0	1	0	0	0
305	Lynx	Male	Previous history	2014-03-12	Admitted to EVE as mother Cougar had cystitis and repro. Acute bilateral keratoconjunctivitis and 3+ eyes and rectal swab. Admitted to EVE for treatment with chloro. Had 10 day course.	1	0	0	1	0	1	0	0	0
337	Marcus	Male	Previous history	2016-03-02	Presented at final vet exam with chronic, subclinical cystitis. Admitted to EVE for treatment with Chloro.	0	1	0	1	0	1	0	0	?
344	Grundy	Male	Previous history	2016-01-13	Presented at 18mth exam with subclinical cystitis. Admitted to EVE for treatment with chloro. Had 28 day course.	0	1	0	1	0	1	0	0	?
383	Tait	Male	Previous history	2014-09-09	Presented at first vet exam with chronic cystitis and 3+ US. Admitted to EVE for treatment with chloro. Had 28 day course and developed oxalate nephrosis but not ill.	0	3	0	1	1	1	0	0	0
389	Igor	Male	Previous history	2014-12-03	Presented at tag check with bilateral keratoconjunctivitis. Mother Karen had cystitis. Admitted to EVE for treatment with chloro. Had at least 14 days treatment?	1	0	0	1	0	1	0	0	0
399	Gerber	Male	Previous history	2016-02-04	Presented with overt signs of cystitis at 6mth exam. Admitted to EVE for 28 days chloro.	0	2	0	1	0	1	0	0	?
402	Cashew	Male	Previous history	2016-11-24	Recaptured due to overt cystitis. Admitted to EVE for 28 day course chloro.	0	2	0	1	0	1	0	0	?
404	Davey	Male	Previous history	2016-11-29	Recaptured for tag check but overt cystitis noted. Admitted to EVE for treatment with chloro but only 25 day course given. Developed oxalate nephrosis but not unwell.	0	2	0	1	1	1	0	0	0
409	Huey (NM)	Male	Previous history		Found dead after being killed by wild dogs. Had recently been treated at AZWH for cystitis.	?	?	0	1	?	1	0	0	?
415	Wolf	Male	Previous history	2014-10-29	Presented at first vet exam with overt signs of cystitis. Admitted to AZWH as full at EVE. Had 28 day course of chloro.	0	2	0	1	0	1	0	0	0
450	MacGyver	Male	Previous history	2016-12-28	Recaptured due to unilateral conjunctivitis and PCR positive UGT. Admitted to EVE for treatment with chloro. Had 11 day course and PCR negative on release.	1	0	0	1	0	1	0	0	0
471	Tristan (NM)	Male	Previous history	2015-10-13	Recaptured as overt signs of cystitis noted but not monitored as part of KTMP. Transferred to AZWH for treatment with chloro. Had 28 day course.	0	2	0	1	0	1	0	0	?
528	Zuko	Male	Previous history
4	Doddy	Male	No history
11	Matt	Male	No history
12	Lindsay	Male	No history
20	Setchy	Male	No history
28	Gav	Male	No history
33	Joe	Male	No history
35	Clay	Male	No history
36	The DG	Male	No history
38	Salvatore	Male	No history
40	Mark	Male	No history
41	Timor	Male	No history
42	Daryl	Male	No history
43	Dennis	Male	No history
45	Jim	Male	No history
47	David F	Male	No history
50	Graham	Male	No history
53	Dale	Male	No history
67	Machine Gun	Male	No history
69	Cowboy	Male	No history
75	Gecko	Male	No history
89	Forbesy	Male	No history
92	Lucas	Male	No history
94	Nuelli	Male	No history
95	Xoryan	Male	No history
101	Trev	Male	No history
104	Reg	Male	No history
105	Keith	Male	No history
106	Steve	Male	No history
107	Cam	Male	No history
115	Spike	Male	No history
121	Billy	Male	No history
122	Jamison	Male	No history
123	Colledge	Male	No history
127	D Smurf	Male	No history
129	Morty	Male	No history
130	Randall	Male	No history
134	Simon	Male	No history
137	Hugo	Male	No history
139	Kev	Male	No history
152	Connie	Male	No history
154	Mac	Male	No history
156	Sheriff	Male	No history
163	Baloua	Male	No history
166	Phill	Male	No history
170	Miles	Male	No history
175	Montag	Male	No history
178	Ian	Male	No history
179	Benny B	Male	No history
181	Matty S	Male	No history
184	Angus	Male	No history
185	Ed	Male	No history
187	Johnny K	Male	No history
190	Ned	Male	No history
194	Clancy	Male	No history
196	Friar Tuck	Male	No history
197	Chute	Male	No history
200	TJ	Male	No history
207	Ollie	Male	No history
210	Tom	Male	No history
213	Kevie	Male	No history
216	Mungo Jerry	Male	No history
218	Mostyn	Male	No history
219	Wizard	Male	No history
225	Jed	Male	No history
226	Zed	Male	No history
227	Hunky Harry	Male	No history
230	Varney	Male	No history
234	Gollum	Male	No history
247	Madso	Male	No history
249	Rowland	Male	No history
251	Trapper	Male	No history
254	Martin	Male	No history
256	Chester	Male	No history
258	Victa	Male	No history
259	Neptune	Male	No history
260	Moscow	Male	No history
272	Hendo	Male	No history
274	Stig	Male	No history
285	Caleb	Male	No history
287	Kay9	Male	No history
295	Fry	Male	No history
300	Spartan	Male	No history
301	Brock	Male	No history
309	Nacho Libre	Male	No history
310	Frankie G	Male	No history
312	Starkey	Male	No history
313	Mitch	Male	No history
320	Tyler	Male	No history
328	Greg	Male	No history
332	Pistachio	Male	No history
333	Maxwell	Male	No history
334	Noey	Male	No history
354	Spry	Male	No history
364	Frog	Male	No history
371	Kobie	Male	No history
374	Swepson	Male	No history
380	Paper	Male	No history
381	One-tee	Male	No history
382	Nikandros	Male	No history
384	Lil' Richard	Male	No history
390	Christoph	Male	No history
391	Marty	Male	No history
392	Silver	Male	No history
394	Ninja	Male	No history
397	Captain Slow	Male	No history
398	Jeramiah	Male	No history
405	Iskeli	Male	No history
408	Meneguzzo	Male	No history
414	September	Male	No history
416	Wookie	Male	No history
418	Big Bill	Male	No history
421	Peter	Male	No history
424	Baratheon	Male	No history
427	Paddy	Male	No history
430	Duke	Male	No history
434	Hobson	Male	No history
435	Troy	Male	No history
436	Pudding	Male	No history
437	Nicholas	Male	No history
444	Thunder	Male	No history
446	Bates	Male	No history
448	Chilli	Male	No history
449	Speedy (NM)	Male	No history
451	Bombay	Male	No history
452	Gonzo	Male	No history
456	Willie	Male	No history
457	Henderson	Male	No history
458	Bobby	Male	No history
460	Sugars	Male	No history
462	Hazzard	Male	No history
464	Disco	Male	No history
465	Smitty	Male	No history
469	Bicko	Male	No history
474	Lofaro	Male	No history
476	Alexander	Male	No history
478	K-ski	Male	No history
480	Pyne	Male	No history
481	MacNish	Male	No history
486	Siva	Male	No history
487	Trent	Male	No history
488	Sammy	Male	No history
489	Keanu	Male	No history
492	O'Connor	Male	No history
493	Alistair	Male	No history
494	Manfred	Male	No history
498	Slick	Male	No history
499	Wayne	Male	No history
500	Mr B (NM)	Male	No history
502	Jones	Male	No history
503	Theo	Male	No history
505	Seamus (NM)	Male	No history
507	Booth (NM)	Male	No history
509	Belluci (NM)	Male	No history
510	Turner (NM)	Male	No history
511	Joss (NM)	Male	No history
512	Ghost (NM)	Male	No history
513	Loki (NM)	Male	No history
514	Dwayne (NM)	Male	No history
516	Allan (NM)	Male	No history
517	Pop	Male	No history
519	Arthur (NM)	Male	No history
521	Tarzan	Male	No history
523	Branson	Male	No history
526	Basil	Male	No history
527	Kip	Male	No history
529	Wyllie	Male	No history
530	Dusky	Male	No history
532	Jasper	Male	No history
[truncated: 13 more columns]

## Sheet: First exam
Disease at first exam	Sex	Admitted	Euthanased	Released after single injection	Released without treatment
Scribbles	Female	0	1	0	0
Eleena	Female	0	1	0	0
Curry	Female	0	1	0	0
Fury	Female	0	1	0	0
Delores	Female	0	1	0	0
Frangi	Female	0	1	0	0
Parker	Female	0	1	0	0
Little	Female	0	0	1	0
Tandia	Female	0	0	1	0
Harley	Female	0	0	1	0
Elaine	Female	0	1	0	0
Scarlet	Female	0	1	0	0
Megs	Female	0	1	0	0
Elwin	Female	0	1	0	0
Margo	Female	0	1	0	0
Even	Female	0	1	0	0
ELT	Female	0	1	0	0
Dapper	Female	0	1	0	0
Angela	Female	0	0	1	0
Amanda	Female	0	1	0	0
Nicki	Female	0	1	0	0
Panda	Female	0	0	1	0	Given one off chloro and topicals
Justin	Female	0	0	1	0
Shorty	Female	0	0	1	0	Given injection of betamox and released
Kas	Female	0	0	1	0
Chris	Female	0	0	1	0
Sophie	Female	0	0	1	0
Jud	Female	1	0	0	0
Pippi	Female	1	0	0	0
2-D	Female	1	0	0	0
Leela	Female	1	0	0	0
Sandy	Female	1	0	0	0
Beauty	Female	1	0	0	0
Hera	Female	1	0	0	0
Deedee	Female	1	0	0	0
Audrey	Female	1	0	0	0
Princess Shrek	Female	1	0	0	0
Poma	Female	1	0	0	0
Mali	Female	1	0	0	0
Pink	Female	1	0	0	0
Jada	Female	1	0	0	0
Daisy	Female	1	0	0	0
Ella	Female	1	0	0	0
Astra	Female	1	0	0	0
Penny	Female	1	0	0	0
Mary Poppins	Female	1	0	0	0
Kyarna	Female	1	0	0	0
Circe	Female	1	0	0	0
Venom	Female	1	0	0	0
Winky	Female	1	0	0	0
Kapok	Female	1	0	0	0
Isla	Female	1	0	0	0
Rhubarb	Female	1	0	0	0
Demeter	Female	1	0	0	0
Madison	Female	1	0	0	0
Marcela	Female	1	0	0	0
Brownie	Female	1	0	0	0
Pippa	Female	1	0	0	0
Buffy	Female	0	0	0	1
Meadow	Female	0	0	0	1
Rahni	Female	0	0	0	1
Rosie	Female	0	0	0	1
River	Female	0	0	0	1
Ivy	Female	0	0	0	1
Indigo	Female	0	0	0	1
Bubba	Male	0	1	0	0
Bones	Male	0	1	0	0
Ramses	Male	0	1	0	0
Damian	Male	0	0	1	0
Jeremy	Male	0	0	1	0
Copper	Male	0	0	1	0
Dawson	Male	0	0	1	0
Neil	Male	1	0	0	0
Scalesy	Male	1	0	0	0
Norm	Male	1	0	0	0
Beast	Male	1	0	0	0
Molten	Male	1	0	0	0
Andrew	Male	1	0	0	0
Max	Male	1	0	0	0
Terry	Male	1	0	0	0
James	Male	1	0	0	0
Barry	Male	1	0	0	0
Tuco	Male	1	0	0	0
Zac	Male	1	0	0	0
Ryder	Male	1	0	0	0
Tinker	Male	1	0	0	0
Hawkeye	Male	1	0	0	0
Button	Male	1	0	0	0
Lynx	Male	1	0	0	0
Tait	Male	1	0	0	0
Wolf	Male	1	0	0	0
Rambo	Male	0	0	0	1
Dazza	Male	0	0	0	1
Sam	Male	0	0	0	1
Walt	Male	0	0	0	1
Belvedere	Male	0	0	0	1
Thor	Male	0	0	0	1
Cailan	Male	0	0	0	1
Anant	Male	0	0	0	1
Old Eye	Male	0	0	0	1
Total		50	20	14	16
100 koalas with disease at entry to project
41 had chloramphenicol after being admitted
14 had nuflor
16 released without treatment
Clearview positive only

## Sheet: First admission for treatment
Name	Sex	Date of disease	Details	Disease score eyes	Disease score UGT/bladder	Euthanased at exam	Admitted for treatment	Developed complications	Released after treatment	Euthanased during treatment	Died during treatment	Died shortly after release
Jud	Female	2013-04-09	Presented at first vet exam with Clearview 2+ UGT with early pregnancy - admitted to EVE but only had 14 days chloro treatment. Died just over a month after release and had caseous reproductive disease.	0	0	0	1	0	1	0	0	0
2-D	Female	2013-06-29	4+ UGT Clearview detected at first vet exam but no disease, admitted to AZWH and released after 2 weeks treatement.	0	0	0	1	0	1	0	0	0
Jewel	Female	2015-10-30	Presented with 3+ UGT at 12mth exam and early pregnancy. Admitted to EVE for treatment. Released early after two weeks chloro treatment and still 2+ UGT due to kidneys and decline in condition.	0	0	0	1	1	1	0	0	0
Taryn	Female	2015-12-02	3+ UGT and early to mid pregnancy detected at 2 year exam. Admitted to EVE for Chloramphenicol treatment. Given 21 day course.	0	0	0	1	0	1	0	0	0
Demeter	Female	2014-03-10	Presented at first vet exam with 3+ UGT and US. Suspicion of disease only. Admitted to EVE for 10 days chloro. Died shortly after release as attacked by dog. Admitted to AZWH but developed severe oxalate nephrosis and septicaemia.	0	0	0	1	0	1	0	0	1
Athena	Female	2015-01-08	Clearview 3+ UGT detected at first full vet exam. Admitted to EVE for 14 day course of chloro.	0	0	0	1	0	1	0	0	0
Pippi	Female	2013-04-25	Presented at first vet exam with unilateral (possibly bilateral) reproductive disease - admitted to AZWH. Developed oxalate nephrosis, perforated caecal ulcer and peritonitis. Euthanased due to decline.	0	1	0	1	1	0	1	0	0
August	Female	2016-02-17	Recaptured due to concerns about cystitis. Unilateral reproductive disease and 2+ UGT detected at exam. Admitted to EVE for treatment with chloro. Completed 28 day course but due to oral lesions was euthanased.	0	1	0	1	1	0	1	0	0
Deedee	Female	2014-06-20	Presented at first vet exam with bilateral reproductive disease and 3+ positive UGT. Admitted to AZWH for OHE as no Chloro available.	0	1	0	1	0	1	0	0	0
Princess Shrek	Female	2013-06-06	Presented at first vet exam with unilateral reproductive disease. Admitted to AZWH for treatment with Chloro. Completed 28 day course.	0	1	0	1	0	1	0	0	0
Sarah	Female	2014-07-30	Low grade subclinical cystitis detected at 6mth exam. Admitted to EVE for treatment with Chloro. Had 20 day course.	0	1	0	1	0	1	0	0	0
Savannah	Female	2014-04-10	Bilateral reproductive disease and 2+ UGT detected at 6mth exam. Admitted to AZWH for OHE. No Chloro as none available.	0	1	0	1	0	1	0	0	0
Daisy	Female	2013-11-02	Presented at first vet exam with chronic, subclinical cystitis, 4+ UGT and US, pregnancy, lower repro disease (vaginitis). Admitted to AZWH for 14 days chloro due to shortage but Clearviews negative at release.	0	1	0	1	0	1	0	0	0
Astra	Female	2013-11-04	Presented at first vet exam with bilateral reproductive disease and 3+ UGT and 2+ US. Admitted to AZWH for chloro. Had 14 days only.	0	1	0	1	0	1	0	0	0
Penny	Female	2013-11-05	Presented with bilateral reproductive disease at first vet exam. Admitted to AZWH for chloro and OHE. Only had 15 days treatment.	0	1	0	1	0	1	0	0	0
Mary Poppins	Female	2013-11-28	Presented at first vet exam with bilateral reproductive disease and 2+ UGT. Admitted to AZWH for OHE. Given Nuflor injection.	0	1	0	1	0	1	0	0	0
Isla	Female	2014-01-15	Bilateral reproductive disease detected at first vet exam. Admitted to AZWH for OHE and 14 days chloro. Later possible cystic structure in reproductive tract remnant found.	0	1	0	1	0	1	0	0	0
Rhubarb	Female	2014-02-15	Presented at first vet exam with bilateral reproductive disease. Admitted to EVE for Chloro and transferred to AZWH for treatment and OHE. Didn't have full course of chloro.	0	1	0	1	0	1	0	0	0
Brownie	Female	2014-06-13	Presented at first vet exam with bilateral reproductive disease. Admitted to AZWH for OHE. No chloro available so given betamox.	0	1	0	1	0	1	0	0	0
Tanja	Female	2016-03-17	Presented with subclinical cystitis and 4+ UGT/US at first full vet exam. Admitted to EVE for treatment with chloro. Had 28 day course.	0	1	0	1	0	1	0	0	0
Sandy	Female	2013-10-21	Presented at first vet exam with unilateral reproductive disease, mild subacute cystitis and 2+ UGT - admitted to AZWH for treatment. Developed oxalate nephrosis and pneumonia and declined in care.	0	2	0	1	1	0	1	0	0
Kelly	Female	2016-02-04	Presented for tag check but bilateral reproductive disease detected and 2+ UGT. Admitted to EVE for chloro and OHE. Completed 28 day course chloro prior to OHE. Developed brain injury during surgery. Euthanased due to caecal perforation.	0	2	0	1	1	0	1	0	0
Leela	Female	2013-07-10	Bilateral reproductive disease detected at first vet exam (unilateral cyst and bilateral thickening of uteri) - admitted to AZWH for chloro but no OHE performed.	0	2	0	1	0	1	0	0	0
Hera	Female	2013-11-29	Presented with mild, chronic cystitis and 4+ US at first vet exam. Admitted to AZWH for chloro.	0	2	0	1	0	1	0	0	0
Karen	Female	2015-01-22	Recaptured due to overt signs of cystitis (joey Igor with conjunctivitis). Pregnant. Admitted to EVE for treatment with Chloro.	0	2	0	1	0	1	0	0	0
Bubbles	Female	2015-01-09	Recaptured due to overt signs of cystitis. Admitted to EVE for treatment with Chloro. Received 28 day course but marked bladder thickening still present at release.	0	2	0	1	0	1	0	0	0
Poppy	Female	2014-03-11	Recaptured due to concerns about overt cystitis and in the same tree for several field observations. Admitted to EVE but only given Betamox. Sustained period of time in care due to paronychia. Killed by wild dogs shortly after release.	0	2	0	1	0	1	0	0	1
Poma	Female	2013-06-26	Presented at first vet exam with unilateral reproductive disease and pouch dermatitis. Admitted to AZWH for treatment with Chloro.	0	2	0	1	0	1	0	0	0
Mali	Female	2013-06-26	Presented at first vet exam with unilateral reproductive disease and subclinical cystitis. Admitted to AZWH for treatment with Chloro.	0	2	0	1	0	1	0	0	0
Pink	Female	2013-06-26	Presented at first vet exam with unilateral reproductive disease. Admitted to AZWH for treatment with Chloro.	0	2	0	1	0	1	0	0	0
Jada	Female	2013-11-02	Presented at first vet exam with chronic cystitis and late term pregnancy. Admitted to AZWH for chloro treatment. Only had about 18 day course.	0	2	0	1	0	1	0	0	0
Kyarna	Female	2013-12-02	Presented at first vet exam with bilateral reproductive disease. Admitted to AZWH for chloro and OHE. Had 28 day course?	0	2	0	1	0	1	0	0	0
Kapok	Female	2014-01-08	Presented at first vet exam with cystitis and 4+ UGT. Admitted to EVE for treatment with chloro. Had only 25 day course? Released with mild bladder thickening and neutrophils.	0	2	0	1	0	1	0	0	0
Midori	Female	2015-04-28	Recaptured due to overt cystitis. 4+ UGT and US. Admitted to EVE for treatment with Chloro. Completed 28 day course but bladder still mildly thickened at release.	0	2	0	1	0	1	0	0	0
Anna	Female	2015-11-24	Recaptured due to overt signs of cystitis and 3+ UGT. Admitted to EVE for treatment with 28 days chloro.	0	2	0	1	0	1	0	0	0
Madison	Female	2014-04-04	Presented at first vet exam with bilateral reproductive disease and 4+ UGT. Admitted to EVE and then transferred to AZWH for OHE. No chloro available and still 2+ UGT at release.	0	2	0	1	0	1	0	0	0
Marcela	Female	2014-06-12	Presented at first vet exam with bilateral reproductive disease. Admitted to AZWH for OHE. Don't think any chloro.	0	2	0	1	0	1	0	0	0
Charlotte	Female	2014-12-17	Presented at 6mth exam with overt signs of cystitis, pregnancy and 4+ UGT. Admitted to AZWH for treatment with chloro. Had 28 day course there but still 3+ UGT when transferred back to EVE so continued chloro. Developed bilateral reproductive disease and OHE performed at EVE. Had 27 days treatment?	0	2	0	1	1	1	0	0	0
Pippa	Female	2014-06-26	Presented at first vet exam with bilateral reproductive disease and subclinical cystitis. Given Nuflor injection and referred to AZWH for OHE. Developed oxalate nephrosis and released before surgery.	0	2	0	1	1	1	0	0	0
Felicity	Female	2014-11-24	Presented at 6mth exam with overt cystitis, new joey and 4+ UGT. Admitted to AZWH for 28 days chloro. Developed oxalate neprhosis but not unwell.	0	2	0	1	1	1	0	0	0
Janké	Female	2016-01-27	Recaptured due to overt signs of cystitis and late pregnancy. Admitted to EVE for treatment with 28 days chloro.	0	2	0	1	0	1	0	0	?
Billy Ray	Female	2016-10-25	Recaptured due to overt signs of cystitis. Mildly dehydrated, 4+ UGT and late term pregnancy. Admitted to EVE for treatment with chloro. Had 28 day course and released with mild signs.	0	2	0	1	0	1	0	0	0
Daffy (NM)	Female	2015-11-03	Recaptured due to overt cystitis. Admitted to AZWH for treatment with chloro. Received 28 day course.	0	2	0	1	0	1	0	0	?
Palmer	Female	2015-11-11	Had been lost to project but admitted to AZWH with severe cystitis and in poor body condition. Given doxycycline. Declined in care and euthanased. Myelodysplasia identified at necropsy.	0	3	0	1	1	0	1	0	0
Susan	Female	2013-12-20	Recaptured due to overt signs of cystitis. Admitted to AZWH for treatment. Had been given poor Chloro and no response to treatment. Transferred back to EVE mid treatment for 14 day course good Chloro. Released with clinical signs but no more Chloro left.	0	3	0	1	0	1	0	0	0
CJ	Female	2013-12-18	Recaptured due to overt cystitis. Severe, chronic cystitis and 4+ UGT, mild dehydration. Admitted to AZWH for chloro treatment. Had 28 days but developed chronic thrush and weight loss. Transferred to EVE and given more chloro as cystitis still present and still 2+ UGT. Had an additional 2 weeks chloro but still cystitis with neutrophils present at release but Clearview negative.	0	3	0	1	1	1	0	0	0
Patricia	Female	2016-01-18	Presented at 2 year exam with subacute to chronic cystitis. Admit to EVE for treatment with chloro.	0	3	0	1	1	1	0	0	0
Circe	Female	2013-12-04	Presented at first vet exam with severe, chronic cystitis. Admitted to AZWH for treatment. Had 14 day, then 21 day course chloro. Released with signs of disease still present.	0	3	0	1	0	1	0	0	0
Jadore	Female	2015-05-25	Recaptured due to overt signs of cystitis. Admitted to EVE for 28 days chloro.	0	3	0	1	0	1	0	0	0
Izzy	Female	2015-10-27	Recaptured due to overt signs of cystitis. 2+ UGT and early pregnancy. Admitted to EVE for treatment with chloro. Released early after only 25 day course due to developing oxalate nephrosis. Still had neutrophils in urine and mildly thickened bladder.	0	3	0	1	1	1	0	0	0
Denise	Female	2014-12-19	Recaptured due to overt signs of cystitis and bilateral reproductive disease with 2+ UGT. Admitted to AZWH for treatment with chloro. Had 25 days treatment there and transferred back to EVE for remainder of chloro. Still showing signs of cystitis and repro. Had an additional 9 days at EVE.	0	3	0	1	0	1	0	0	0
Cougar	Female	2014-03-12	Presented at 12mth exam with severe, extensive reproductive disease, severe, chronic cystitis, non septic peritonitis - admitted to EVE for OHE but only 10 days chloro in stock - euthanased due to decline	0	4	0	1	1	0	1	0	0
Venom	Female	2013-12-07	Presented at first vet exam with severe, chronic cystitis, late term pregnancy, unilateral metritis and bilateral hydroureter and hydronephrosis. Admitted to AZWH for chloro treatment. Unsure of course and repro tract not imaged at post op check.	0	4	0	1	0	1	0	0	0
Winky	Female	2014-01-06	Presented at first vet exam with bilateral keratoconjunctivitis and 4+ eyes. Admitted to EVE for chloro and then transferred to AZWH. Had full 28 day course.	1	0	0	1	0	1	0	0	0
Cecily	Female	2015-11-27	Admitted as mother Bianca had chlamydia. Developed signs of disease after being admitted. Unilateral conjunctivitis and 4+ left eye. Kept in EVE for chloro treatment. Only had 18 day course as developed oxalate nephrosis so released early. Slipped tags two weeks after release.	1	0	0	1	1	1	0	0	0
Bianca	Female	2015-11-27	Captured due to overt signs of cystitis, 3+ UGT, unilateral conjunctivitis. Admitted to EVE for treatment with Chloro. Declined in care and developed oxalate nephrosis. Released after only 11 days Chloro. Found dead a few weeks after release but may not have been related to treatment?	1	2	0	1	1	1	0	0	1
Fozzie	Female	2016-11-03	Recaptured due to overt signs of cystitis. Chronic cystitis, unilateral reproductive disease and conjunctivitis. Admitted to EVE for treatment with Chloro. Completed 28 day course.	1	3	0	1	0	1	0	0	0
Cox	Female	2016-11-24	Recpatured due to overt signs of cystitis, bilateral conjunctivitis and also had unilateral reproductive disease. Admitted to EVE for treatment with 28 day course chloro.	1	3	0	1	0	1	0	0	?
Ella	Female	2013-11-04	Presented at first vet exam with chronic unilateral keratoconjunctivitis. Admitted to AZWH for 14 days chloro.	2	0	0	1	0	1	0	0	0
Beauty	Female	2013-11-12	Severe, chronic unilateral keratoconjunctivitis detected at first vet exam. Admitted to EVE for treatment and given Nuflor injections. Declined in care and bruxism developed. Euthansed due to caeco-colic dysbiosis.	3	0	0	1	1	0	1	0	0
Audrey	Female	2014-09-16	Presented at first vet exam with unilateral keratoconjunctivitis. Admitted to EVE for treatment with Chloro. Released early after 7 days as poor appetite - likely oxalate nephrosis but kidneys not examined. Died approx 2 weeks after release. Likely oral candidiasis, severely dehydrated and flyblown. Peritonitis.	3	0	0	1	1	1	0	0	1
Norm	Male	2013-09-06	Clearview positive 2+ on UGT at first vet exam - admitted to AZWH for chloro. Young animal with evidence of GI disease. Treatment attempted but only received 2 injections of Chloro as very stressed in care.	0	0	0	1	1	1	0	0	1
Carlos	Male	2013-12-18	Recaptured with mother CJ who had severe cystitis. Rhinitis present. Admitted for treatment with chloro at EVE but short course only.	0	0	0	1	0	1	0	0	0
Ryder	Male	2013-12-09	Presented at first vet exam with 4+ UGT and US. Admitted to EVE for treatment with chloro. Only received 13 day course as stressy and released early. Developed GI dysbiosis and found at base of tree a week after release. Admitted to AZWH but euthanased a few days later with GI dysbiosis and early oxalate nephrosis.	0	0	0	1	1	1	0	0	1
Scalesy	Male	2013-06-28	Presented at first vet exam with mild acute subclinical cystitis - admitted to AZWH but developed oxalate nephrosis, severe pneumonia and peritonitis	0	1	0	1	1	0	1	0	0
Neil	Male	2013-03-26	Presented at first vet exam with mild, subclinical cystitis (admitted for 14 days chloro AZWH) - bladder thickening worsened and developed oxalate nephrosis - declined after released and euthanased	0	1	0	1	1	1	0	0	1
Andrew	Male	2013-03-25	Presented at first vet exam with mild, subclinical cystitis. Admitted to AZWH for treatment with Chloro. Only had two week course?	0	1	0	1	0	1	0	0	0
Barry	Male	2013-09-13	Presented with acute cystitis at first vet exam. Admitted to AZWH for Chloro. Only had 18 day course as declined in care and elected early release.	0	1	0	1	0	1	0	0	0
Satyam	Male	2016-01-29	Captured due to concerns about cystitis. 2+ UGT. Mild, subacute, subclinical cystitis. Admitted to EVE for Chloro. Developed oxalate nephrosis but coped in care and had 28 day course.	0	1	0	1	1	1	0	0	0
Gauthier	Male	2016-10-25	Presented at 2.5 year exam with subclinical cystitis. Admitted to EVE for treatment with oral Chloro.	0	1	0	1	0	1	0	0	0
Tinker	Male	2013-12-11	Presented at first vet exam with mild, subclinical cystitis. Admitted to AZWH for treatment with chloro. Received 14 day course?	0	1	0	1	0	1	0	0	0
Solo	Male	2014-11-25	Presented at tag check with mild, subclinical cystitis and 3+ UGT. Admitted to EVE for treatment with Chloro. Transferred to AZWH over Christmas. Had 28 day course?	0	1	0	1	0	1	0	0	0
Hawkeye	Male	2014-01-15	Presented at first vet exam with subclinical cystitis and 2+ UGT. Admitted to AZWH for treatment with chloro. Only had 12 days good chloro when transferred back to EVE.	0	1	0	1	0	1	0	0	0
Marcus	Male	2016-03-02	Presented at final vet exam with chronic, subclinical cystitis. Admitted to EVE for treatment with Chloro.	0	1	0	1	0	1	0	0	?
Grundy	Male	2016-01-13	Presented at 18mth exam with subclinical cystitis. Admitted to EVE for treatment with chloro. Had 28 day course.	0	1	0	1	0	1	0	0	?
Liam	Male	2014-12-02	Presented at tag check with overt signs of cystitis but not able to obtain urine sample. Suspected prostatitis. Admit to EVE for treatment with chloro. Developed thrush but was treated. Sent to AZWH to finish treatment over Christmas (had 20 days Chloro at EVE). Released.	0	2	0	1	0	1	0	0	0
Mango	Male	2013-09-08	Recaptured due to overt signs of cystitis. 2+ UGT. Admitted to EVE for treatment with Chloro. Only had 12 day course and released.	0	2	0	1	0	1	0	0	0
Terry	Male	2013-05-16	Presented at first vet exam with subacute to chronic cystitis and 2+ US. Admitted to EVE for Chloro treatment. Only 11 day course given.	0	2	0	1	0	1	0	0	0
Barnacles	Male	2014-05-13	Presented with chronic cystitis and 3+ UGT and US at 12mth exam. Admitted to EVE for Nuflor treatment. Released with disease.	0	2	0	1	0	1	0	0	0
Tuco	Male	2013-11-02	Presented at first vet exam with chronic cystitis and 4+ UGT and US. Admitted to AZWH for 14 day course chloro due to shortage. Long time in care and released with disease still present.	0	2	0	1	1	1	0	0	0
Petro	Male	2015-09-01	Recaptured due to overt signs of cystitis and 2+ UGT and US. Admitted to EVE for treatment. Had 28 day course chloro.	0	2	0	1	0	1	0	0	0
Gerber	Male	2016-02-04	Presented with overt signs of cystitis at 6mth exam. Admitted to EVE for 28 days chloro.	0	2	0	1	0	1	0	0	?
Cashew	Male	2016-11-24	Recaptured due to overt cystitis. Admitted to EVE for 28 day course chloro.	0	2	0	1	0	1	0	0	?
Davey	Male	2016-11-29	Recaptured for tag check but overt cystitis noted. Admitted to EVE for treatment with chloro but only 25 day course given. Developed oxalate nephrosis but not unwell.	0	2	0	1	1	1	0	0	0
Michael	Male	2015-12-16	Presented with cystitis at 6mth exam and 4+ UGT. Admitted to EVE for treatment with chloro and received 28 day course.	0	2	0	1	0	1	0	0	0
Wolf	Male	2014-10-29	Presented at first vet exam with overt signs of cystitis. Admitted to AZWH as full at EVE. Had 28 day course of chloro.	0	2	0	1	0	1	0	0	0
Tristan (NM)	Male	2015-10-13	Recaptured as overt signs of cystitis noted but not monitored as part of KTMP. Transferred to AZWH for treatment with chloro. Had 28 day course.	0	2	0	1	0	1	0	0	?
Lee	Male	2014-04-04	Severe, subacute cystitis, 2+ US, dehydration, poor body condition and hypothermia detected at 6mth exam - admitted to EVE and given Nuflor with fluids. Euthanased as poor response to treatment.	0	3	0	1	1	0	1	0	0
Max	Male	2013-04-29	Presented at first vet exam with chronic cystitis and 2+ US. Admitted to AZWH for treatment with Chloro.	0	3	0	1	0	1	0	0	0
Zac	Male	2013-11-21	Presented with severe, chronic cystitis at first vet exam. Admitted to EVE for Nuflor injections. Still had disease on release.	0	3	0	1	0	1	0	0	0
Tait	Male	2014-09-09	Presented at first vet exam with chronic cystitis and 3+ US. Admitted to EVE for treatment with chloro. Had 28 day course and developed oxalate nephrosis but not ill.	0	3	0	1	1	1	0	0	0
June-Jai	Male	2014-11-25	Presented at tag check with unilateral keratoconjunctivitis and 4+ UGT/right eye. Admitted to AZWH for treatment. Developed thrush, oral ulceration, hypoglycaemia and marked dehydration. Euthanased.	1	0	0	1	1	0	1	0	0
James	Male	2013-05-22	Presented at first vet exam with mild, bilateral keratoconjunctivitis. Admitted to AZWH for treatment with Chloro. Only had 15 day course and clinical signs remained.	1	0	0	1	0	1	0	0	0
Button	Male	2014-02-15	Presented at first vet exam with unilateral keratoconjunctivitis. Admitted to EVE for 12 days chloro.	1	0	0	1	0	1	0	0	0
Lynx	Male	2014-03-12	Admitted to EVE as mother Cougar had cystitis and repro. Acute bilateral keratoconjunctivitis and 3+ eyes and rectal swab. Admitted to EVE for treatment with chloro. Had 10 day course.	1	0	0	1	0	1	0	0	0
Igor	Male	2014-12-03	Presented at tag check with bilateral keratoconjunctivitis. Mother Karen had cystitis. Admitted to EVE for treatment with chloro. Had at least 14 days treatment?	1	0	0	1	0	1	0	0	0
MacGyver	Male	2016-12-28	Recaptured due to unilateral conjunctivitis and PCR positive UGT. Admitted to EVE for treatment with chloro. Had 11 day course and PCR negative on release.	1	0	0	1	0	1	0	0	0
Kirk	Male	2016-02-18	Recaptured due to overt signs of cystitis and unilateral conjunctivitis. Admitted to EVE for treatment with chloro. Received 28 day course.	1	3	0	1	0	1	0	0	0
Beast	Male	2013-11-12	Chronic unilateral keratoconjunctivitis and 3+ UGT detected at first vet exam in young animal. Admitted to EVE and given Nuflor. Declined in care and developed diarrhoea due to caeco-colic dysbiosis, became septicaemic. Euthanased.	3	0	0	1	1	0	1	0	0
Spock	Male	2014-11-27	Recaptured due to unilateral keratoconjunctivitis and 4+ UGT. Admitted to EVE for treatment. Only had 10 days chloro and developed oxalate nephrosis - declined in condition. Released early. Found in drain 9 days later severely dehydrated and hypoglycaemic. Re-admitted for supportive care. Transferred to AZWH mid treatment and developed Candidiasis, rhinitis and septicaemia. Died under GA.	3	0	0	1	1	1	0	0	0
Molten	Male	2013-03-23	Presented at first vet exam with mild, subclinical cystitis and bilateral keratoconjunctivitis. Admitted to AZWH for treatment with chloro. Had 17 day course.	3	0	0	1	0	1	0	0	0
Brodie	Male	2016-01-08	Presented for final vet exam with cystitis, unilateral conjunctivitis and 3+ US. Admitted to EVE for treatment with Chloro.	3	2	0	1	0	1	0	0	0
Hayden	Male	2016-02-04	Presented at 2 year vet exam with chronic keratoconjunctivitis and cystitis. Admitted to EVE for 28 days chloro.	3	3	0	1	0	1	0	0	0
									92
Name	Sex	Date of disease	Details	Disease Score Eyes	Disease Score UGT/bladder	Admitted for treatment	Developed complications	Released after treatment	Euthanased at vet exam	Euthanasia during treatment	Died during treatment	Died a short time after release	Multiple infections
Cailan	Male	2014-05-07	Recaptured with overt signs of cystitis and 3+ UGT. No chloro so admitted for Betamox only at EVE.	0	3	1	0	1	0	0	0	0	0
River	Female	2013-11-07	Presented at 2mth check with subclinical cystitis, 3+ UGT and 2+ US. Admit to AZWH for Chloro. Only had 2 week course. Possible reproductive disease at post op check.	0	1	1	0	1	0	0	0	0	0
Grumps	Male	2014-07-09	Confirmed unilateral keratoconjunctivitis at follow up tag check. No chloro so admitted for Chloroptsone to EVE.	3	0	1	0	1	0	0	0	0	0
Jeremy	Male	2014-10-21	Recaptured to recheck subclinical cystitis. Disease still present so admitted to EVE for chloro treatment. Completed 28 day course.	0	1	1	0	1	0	0	0	0	0
Copper	Male	2014-07-25	Recaptured with signs of overt cystitis and 3+ UGT. Admitted to EVE for treatment with chloro. Had 28 day course.	0	2	1	0	1	0	0	0	0	0
Panda	Female	2014-04-30	Chronic, unilateral keratoconjunctivitis still present at 6mth exam. Admitted to EVE for topical meds only as no chloro available. Given one off dose of Nuflor. Disease resolved at release.	2	0	1	0	1	0	0	0	0	0
Hestia	Female	2014-12-02	Presented at 12mth exam with bilateral reproductive disease and 2+ UGT. Admitted to EVE for chloro and OHE. Only had 16 days treatment.	0	1	1	0	1	0	0	0	0	0
Ivy	Female	2014-07-22	Presented at 6mth exam with bilateral reproductive disease. Admitted to EVE for OHE. No chloro. Became dehydrated and stopped eating. Released in poor condition. Recaptured just over two weeks later dehydrated with GI stasis. Died post ex lap.	0	2	1	1	1	0	0	0	1	0
Shorty	Female	2014-10-10	Rechecked and bilateral reproductive disease confirmed with chronic vaginitis. Admitted to EVE for treatment with chloro and OHE. Had 24 day course of chloro.	0	1	1	0	1	0	0	0	0	0
Kas	Female	2014-08-26	Recaptured and unilateral reproductive disease still present. Admitted to EVE for OHE and 14 days chloro.	0	1	1	0	1	0	0	0	0	0
Chris	Female	2014-11-14	Recaptured and bilateral reproductive disease still present. Admitted to EVE for 28 days chloro and OHE. Developed oxalate nephrosis but not unwell.	0	1	1	0	1	0	0	0	0	0
Sophie	Female	2014-10-14	Recaptured to check disease. Bilateral reproductive disease and haematuria (likely chronic cystitis). Admitted to EVE for treatment with chloro and OHE. Think had 28 days?	0	2	1	0	1	0	0	0	0	0
Ali	Male	2014-10-31	Presented with subclinical cystitis at 12mth exam. Admitted to EVE for treatment with chloro.	0	1	1	0	1	0	0	0	0	1
Walt	Male	2014-09-18	Recaptured due to overt cystitis and 2+ US. Admitted to EVE for chloro. Had 28 day course.	0	2	1	0	1	0	0	0	0	1
Justin	Male	2014-01-21	Chronic, mild cystitis noted at tag check and unresolved unilateral keratoconjunctivitis. Admitted to AZWH for treatment with chloro. Had 28 day course.	3	2	1	0	1	0	0	0	0	1
Name	Sex	Date of disease	Details	Disease score eyes	Disease score UGT	Admitted for treatment	Euthanased at vet exam	Developed complications	Euthanased during treatment	Died during treatment	Released	Died shortly after release	New infection
Sam	Male	2014-04-08	Presented with chronic, subclinical cystitis and proctitis at 6mth exam. Admit to EVE for Nuflor treatment.	0	1	1	0	0	0	0	1	0	0
Rosie	Female	2014-02-07	Low grade cystitis and bilateral reproductive disease at 6mth vet exam. Admitted to AZWH for OHE. Removed at post op check. Unsure if had Chloro.	0	2	1	0	0	0	0	1	?	0
Belvedere	Male	2014-08-19	Presented at 6mth exam with 4+ UGT. Admitted to EVE for 14 days chloro treatment. Likely same infection as had never been able to get urine.	0	0	1	0	0	0	0	1	0	0
Damian	Male	2014-08-07	Recaptured for chloro treatment with overt signs of cystitis. Admitted to EVE for 15 day treatment.	0	2	1	0	0	0	0	1	0	0
Name	Sex	Date of disease	Details	Disease Score Eyes	Disease Score UGT/bladder	Admitted for treatment	Developed complications	Released after treatment	Euthanased at vet exam	Euthanasia during treatment	Died during treatment	Died a short time after release	Multiple infections
Shaelea	Female	2014-03-04	Presented with bilateral reproductive disease at 6mth exam. Referred to AZWH for OHE. No Chloro available. Developed caeco-colic dysbiosis and declined in care. Euthanasia.	0	2	1	1	0	0	1	0	0	0
Name	Sex	Date of disease	Details	Disease score eyes	Disease score UGT	Admitted for treatment	Euthanased at vet exam	Developed complications	Euthanased during treatment	Died during treatment	Released	Died shortly after release	New infection
Ozone	Female	2014-01-06	Chronic haemorrhagic cystitis, mild chronic keratoconjunctivitis, unilateral reproductive disease - ongoing disease (check PCR to see if initial infection resolved). Admitted to AZWH. Second round of treatment resulted in death.	2	3	1	0	1	0	1	0	0	1
	Clearview positive only

## Sheet: Second admission for treatment
Name	Sex	Date of disease	Details	Disease Score Eyes	Disease Score UGT/bladder	Admitted for treatment	Developed complications	Released after treatment	Euthanased at vet exam	Euthanasia during treatment	Died during treatment	Died a short time after release	Multiple infections		Time since last treatment
Princess Shrek	Female	2014-01-20	Bilateral reproductive disease and cystitis detected at 6mth exam. Admitted to AZWH for short course Chloro and OHE.	0	2	1	0	1	0	0	0	0	1		195	Female
Tuco	Male	2014-02-20	Recaptured for tag check with overt signs of cystitis. Admit to EVE for treatment with Chloro. Only had 8 days treatment as stressy in care. Still had disease at release.	0	3	1	0	1	0	0	0	0	0		109	Female
Midori	Female	2015-09-11	Recaptured due to overt cystitis. 4+ UGT and US. Admitted to EVE for treatment with Chloro. Received 28 day course.	0	2	1	0	1	0	0	0	0	1		152	Female
Tanja	Female	2016-09-12	Presented with subclinical cystitis, 2+ UGT and bilateral reproductive disease at 6mth exam. Admitted to EVE for treatment with chloro. Gave one injection and then started on oral treatment. Stopped oral treatment once during course due to decline. Released early with final injection of chloro due to decline and oxalate nephrosis after 12 days oral chloro.	0	2	1	1	1	0	0	0	0	1		77	Female	Average inter-admission interval	271.714
2-D	Female	2013-09-30	Examined at AZWH and chronic cystitis detected - admitted for 28 days chloro. Developed chronic thrush and caeco-colic dysbiosis and was euthanased due to decline.	0	2	1	1	0	0	1	0	0	1		148	Female
Hera	Female	2014-10-09	Recheck as overt signs of cystitis and found 1m off ground, 2+ UGT. Severe anaemia - possible myelodysplasia. Admitted to EVE for treatment with Chloro. Euthanased during treatment for coagulopathy.	0	2	1	1	0	0	1	0	0	1		1001	Female	Female	244.5
Susan	Female	2016-12-08	PCR positive on final vet exam so admitted to EVE for treatment with Chloro (very low PCR burden). Occasional signs of dysuria and bladder mildly thickened after admit. Had 13 day course and released early as developed oxalate nephrosis. Removed from project.	0	0	1	1	1	0	0	0	?	1		16	Female	Male	326.143
Bubbles	Female	2015-02-26	Recaptured just over two weeks after release as still concerned about wet rump and dysuria. Given preds but no other treatment. Neutrophils still present in urine but urine culture negative.	0	2	1	0	1	0	0	0	0	0		507	Female	Female std dev	211.864
Pink	Female	2014-12-11	Presented with bilateral reproductive disease at 18mth exam. Admitted to EVE for OHE and 10 day course Chloro. Not thought to be new infection.	0	2	1	0	1	0	0	0	0	0		218	Female	Male std dev	265.024
CJ	Female	2014-10-30	Presented at 12mth exam with chronic cystitis and uterine abscess/pyometra. Admitted to EVE for chloro and OHE. Had just over two week course and became dehydrated and thrush. Started on Fortum IV.	0	3	1	0	1	0	0	0	0	1		343	Female
Jada	Female	2014-10-29	Presented at 12mth exam with pregnancy and 3+ UGT. Admitted to AZWH for chloro treatment. Only had 14 day course.	0	0	1	0	1	0	0	0	0	1		47	Female	Median inter-admission interval of all	216
Daisy	Female	2014-01-06	Recaptured due to overt signs of cystitis. Same joey present so likely same infection as only had short course chloro. Admitted to EVE for treatment with chloro. Bladder still thickened at release.	0	3	1	0	1	0	0	0	0	0		160	Female	Median females	205
Astra	Female	2014-04-29	Bilateral reproductive disease at 6mth exam. Admitted to AZWH for OHE.	0	1	1	0	1	0	0	0	0	0		315	Female	Median males	241.5
Patricia	Female	2017-04-21	Presented at 3.5 year vet exam with bilateral reproductive disease. Admitted to EVE to start on Chloro and OHE. Only had 10 day course as developed pouch infection and mild dehydration.	0	1	1	0	1	0	0	0	0	1		369	Female
Kapok	Female	2015-02-05	Presented at 12mth exam with bilateral reproductive disease. Admitted to EVE for chloro and OHE. Only had 19 days chloro.	0	1	1	0	1	0	0	0	0	1		337	Female
Anna	Female	2016-11-22	Recaptured due to previous high Clearview PCR. Haematuria at exam (urogenital tract?). Admitted to EVE for treatment with chloro for 28 days.	0	2	1	0	1	0	0	0	?	1		77	Female
Marcela	Female	2014-09-16	Recaptured to recheck for antibiotics. No disease detected but stained rump so admitted for chloro to EVE. Had 28 day course.	0	2	1	0	1	0	0	0	0	0		119	Female
Athena	Female	2015-05-20	Presented with overt signs of cystitis at tag check. Admitted to EVE for treatment with chloro. Completed 28 day course.	0	2	1	0	1	0	0	0	0	1		64	Female
Denise	Female	2015-03-25	Bilateral reproductive disease still present at 6mth exam. Admitted to EVE for OHE.	0	1	1	0	1	0	0	0	0	0		33	Female
Brodie	Male	2016-07-04	Presented with severe, chronic cystitis, moderate dehydration, unilateral hydroureter and hydronephrosis, severe hypoproteinaemia. Admitted to EVE for treatment with Chloro. Hadn't been in project. Developed urinary tract obstruction mid way through treatment. Obstruction relieved but became depressed and developed ascites. Euthanased.	0	3	1	1	0	0	1	0	0	1		32	Female
Molten	Male	2014-01-24	Recaptured with unilateral keratoconjunctivitis. Examined and treated at AZWH. Not sure if chloro or length.	?	?	1	0	1	0	0	0	0	1		148	Female
Barnacles	Male	2014-07-31	Recaptured due to unresolved cystitis for Chloro treatment. Admitted to EVE with severe, chronic cystitis, dehydration 3+ UGT and 4+ US.	0	3	1	0	1	0	0	0	0	0		252	Female
Michael	Male	2016-12-08	Presented for final vet exam but overt signs of cystitis detected and high PCR. Admitted to EVE for treatment with chloro. Had 14 days treatment.	0	2	1	0	1	0	0	0	?	1		217	Female
															587	Female
															335	Female
Name	Sex	Date of disease	Details	Disease score eyes	Disease score UGT	Admitted for treatment	Euthanased at vet exam	Developed complications	Euthanased during treatment	Died during treatment	Released	Died shortly after release	New infection		279	Female
Grumps	Male	2014-09-01	Presented with chronic, unilateral keratoconjunctivitis at 6mth exam. Admitted to EVE for Chloro. Had 28 day course.	2	0	1	0	0	0	0	1	0	0		494	Female
Jeremy	Male	2015-11-24	Presented at 18mth exam with chronic cystitis (and osteochondroma). Admitted to EVE for treatment with chloro. Had 28 day course but released with moderately thickened bladder.	0	2	1	0	0	0	0	1	0	1		215	Female
Copper	Male	2014-12-30	Recaptured with overt signs of cystitis and 2+ UGT, 4+ US. Admitted to AZWH for chloro and transferred back to EVE. Completed 28 day course. Bladder still mildly thickened on release.	0	2	1	0	0	0	0	1	0	1		40	Male
															151	Male
Name	Sex	Date of disease	Details	Disease score eyes	Disease score UGT	Admitted for treatment	Euthanased at vet exam	Developed complications	Euthanased during treatment	Died during treatment	Released	Died shortly after release	New infection		268	Male
Sam	Male	2015-07-14	Rechecked due to weight loss and anaemia. Proctitis present. No signs of cystitis but opportunistic Chloro treatment. Admitted to EVE.	0	0	1	0	0	0	0	1	0	0		70	Male
															331	Male
Name	Sex	Date of disease	Details	Disease score eyes	Disease score UGT	Admitted for treatment	Euthanased at vet exam	Developed complications	Euthanased during treatment	Died during treatment	Released	Died shortly after release	New infection		70	Male
Cailan	Male	2016-04-04	Presented at 2 year exam with subclinical cystitis. Admitted to EVE for treatment with chloro. Only had 14 days as developed oxalate nephrosis so released early.	0	1	1	0	1	0	0	1	0	1		54	Male
															364	Male
Name	Sex	Date of disease	Details	Disease score eyes	Disease score UGT	Admitted for treatment	Euthanased at vet exam	Developed complications	Euthanased during treatment	Died during treatment	Released	Died shortly after release	New infection		131	Male
Circe	Female	2014-10-22	Reproductive disease and chronic cystitis at recheck. Admitted to EVE for chloro and OHE. Had 28 day course.	0	3	1	0	0	0	0	1	0	0		781	Male
															454	Male
Name	Sex	Date of disease	Details	Disease score eyes	Disease score UGT	Admitted for treatment	Euthanased at vet exam	Developed complications	Euthanased during treatment	Died during treatment	Released	Died shortly after release	New infection		682	Male
James	Male	2015-07-15	Recurrence of chronic conjunctivitis at 2 year exam. Admitted to EVE for treatment with Chloro.	2	0	1	0	0	0	0	1	0	0		770	Male
Andrew	Male	2014-05-15	Recheck of bladder after Nuflor. Still had chronic cystitis so admitted to EVE for further Nuflor treatment. Bladder worsened in care and multiple casts present.	0	2	1	0	0	0	0	1	0	0		400	Male
Venom	Female	2014-10-13	Recaptured with overt signs of cystitis. Hydroureters and hydronephrosis. Possible reproductive disease ongoing. Admitted to EVE for treatment with chloro and had 28 day course. Released with markedly thickened bladder and unilateral hydroureter and hydronephrosis. Not sure about repro lesions.	0	3	1	0	0	0	0	1	0	0
Poma	Female	2015-03-06	Bilateral reproductive disease still present so admitted for OHE and performed at EVE. No Chloro.	0	2	1	0	0	0	0	1	0	0
Mali	Female	2014-06-23	Bilateral reproductive disease. Admitted to AZWH for spay. No Chloro.	0	2	1	0	0	0	0	1	0	0
Mary Poppins	Female	2014-09-18	Clearview positive 4+ UGT on recheck. Admitted to EVE for treatment with chloro. Had 28 day course.	0	2	1	0	0	0	0	1	0	0
Rhubarb	Female	2015-07-17	Presented with wet rump at 18mth exam but no disease detected. Treated prophylactically with 14 day course chloro at EVE.	0	1	1	0	0	0	0	1	0	0
Pippa	Female	2015-02-16	Admitted for OHE. No chloro. Bilateral cysts still present and mildly dilated ureter.	0	1	1	0	0	0	0	1	0	0
37 admitted
12 males
25 females
	Clearview positive only

## Sheet: Third admission for treatment
Name	Sex	Date of disease	Details	Disease score eyes	Disease score UGT	Admitted for treatment	Euthanased at vet exam	Developed complications	Euthanased during treatment	Died during treatment	Released	Died shortly after release	New infection
Midori	Female	2015-11-10	Recaptured with overt cystitis. 3+ UGT and 2+ US. Admitted to EVE for third round of treatment with Chloro. Refractory to treatment, developed caeco-colic dysbiosis and severe hypoproteinaemia. Peritonitis. Euthanased.	0	2	1	0	1	1	0	0	0	1
Tanja	Female	2016-11-08	Recaptured to recheck. Bilateral reproductive disease still present but emaciated and dehydrated. Admitted to EVE for supportive care and OHE.	0	1	1	0	0	0	0	1	0	0
Name	Sex	Date of disease	Details	Disease score eyes	Disease score UGT	Admitted for treatment	Euthanased at vet exam	Developed complications	Euthanased during treatment	Died during treatment	Released	Died shortly after release	New infection
Andrew	Male	2014-08-01	Recheck for treatment as chloro back in stock. Admit to EVE for Chloro treatment.	0	1	1	0	0	0	0	1	0	0
Venom	Female	2015-04-14	Reproductive disease confirmed. Admitted for OHE at EVE.	0	2	1	0	0	0	0	1	0	0
4 admitted
3 females
1 male

## Sheet: Fourth admission for treatment
Name	Sex	Date of disease	Details	Disease score eyes	Disease score UGT	Admitted for treatment	Euthanased at vet exam	Developed complications	Euthanased during treatment	Died during treatment	Released	Died shortly after release	New infection
Andrew	Male	2016-10-31	Recaptured due to being closest male to Billy Ray who had cystitis. High PCR load. Admitted to EVE for treatment with chloro. Had 15 days and PCR reduced to 0. Released and no recurrence of disease at subsequent exam.	0	0	1	0	0	0	0	1	0	1

## Sheet: Chloramphenicol treatment
Name	Sex	Date	Details of treatment	Hospital	Euthanased	Died	Released	Died a short time after release	Date	Details of treatment	Hospital	Euthanased	Died	Released	Died a short time after release	Date	Details of treatment	Hospital	Euthanased	Died	Released	Died a short time after release
2-D	Female	2013-06-29	4+ UGT Clearview detected at first vet exam but no disease, admitted to AZWH and released after 2 weeks treatement.	AZWH	0	0	1	0	2013-09-30	Examined at AZWH and chronic cystitis detected - admitted for 28 days chloro. Developed chronic thrush and caeco-colic dysbiosis and was euthanased due to decline.	AZWH	1	0	0	0
Jada	Female	2013-11-02	Presented at first vet exam with chronic cystitis and late term pregnancy. Admitted to AZWH for chloro treatment. Only had about 18 day course.	AZWH	0	0	1	0	2014-10-29	Presented at 12mth exam with pregnancy and 3+ UGT. Admitted to AZWH for chloro treatment. Only had 14 day course.	AZWH	0	0	1	0
Molten	Male	2013-03-23	Presented at first vet exam with mild, subclinical cystitis and bilateral keratoconjunctivitis. Admitted to AZWH for treatment with chloro. Had 17 day course.	AZWH	0	0	1	0	2014-01-24	Recaptured with unilateral keratoconjunctivitis. Examined and treated at AZWH. Not sure if chloro or length.	AZWH	0	0	1	0
Princess Shrek	Female	2013-06-06	Presented at first vet exam with unilateral reproductive disease. Admitted to AZWH for treatment with Chloro. Completed 28 day course.	AZWH	0	0	1	0	2014-01-20	Bilateral reproductive disease and cystitis detected at 6mth exam. Admitted to AZWH for short course Chloro and OHE.	AZWH	0	0	1	0
Andrew	Male	2013-03-25	Presented at first vet exam with mild, subclinical cystitis. Admitted to AZWH for treatment with Chloro. Only had two week course?	AZWH	0	0	1	0	2014-08-01	Recheck for treatment as chloro back in stock. Admit to EVE for Chloro treatment. Had 30 days treatment.	EVE	0	0	1	0	2016-10-31	Recaptured due to being closest male to Billy Ray who had cystitis. High PCR load. Admitted to EVE for treatment with chloro. Had 15 days and PCR reduced to 0. Released and no recurrence of disease at subsequent exam.	EVE	0	0	1	0
Circe	Female	2013-12-04	Presented at first vet exam with severe, chronic cystitis. Admitted to AZWH for treatment. Had 14 day, then 21 day course chloro. Released with signs of disease still present.	AZWH	0	0	1	0	2014-10-22	Reproductive disease and chronic cystitis at recheck. Admitted to EVE for chloro and OHE. Had 28 day course.	EVE	0	0	1	0
CJ	Female	2013-12-18	Recaptured due to overt cystitis. Severe, chronic cystitis and 4+ UGT, mild dehydration. Admitted to AZWH for chloro treatment. Had 28 days but developed chronic thrush and weight loss. Transferred to EVE and given more chloro as cystitis still present and still 2+ UGT. Had an additional 2 weeks chloro but still cystitis with neutrophils present at release but Clearview negative.	AZWH	0	0	1	0	2014-10-30	Presented at 12mth exam with chronic cystitis and uterine abscess/pyometra. Admitted to EVE for chloro and OHE. Had 18 day course and became dehydrated and thrush. Started on Fortum IV.	EVE	0	0	1	0
Daisy	Female	2013-11-02	Presented at first vet exam with chronic, subclinical cystitis, 4+ UGT and US, pregnancy, lower repro disease (vaginitis). Admitted to AZWH for 14 days chloro due to shortage but Clearviews negative at release.	AZWH	0	0	1	0	2014-01-06	Recaptured due to overt signs of cystitis. Same joey present so likely same infection as only had short course chloro. Admitted to EVE for treatment with chloro. Had 32 day course. Bladder still thickened at release.	EVE	0	0	1	0
Hera	Female	2013-11-29	Presented with mild, chronic cystitis and 4+ US at first vet exam. Admitted to AZWH for chloro.	AZWH	0	0	1	0	2014-10-09	Recheck as overt signs of cystitis and found 1m off ground, 2+ UGT. Severe anaemia - possible myelodysplasia. Admitted to EVE for treatment with Chloro. Had 22 day course chloro. Euthanased during treatment for coagulopathy.	EVE	1	0	0	0
James	Male	2013-05-22	Presented at first vet exam with mild, bilateral keratoconjunctivitis. Admitted to AZWH for treatment with Chloro. Only had 15 day course and clinical signs remained.	AZWH	0	0	1	0	2015-07-15	Recurrence of chronic conjunctivitis at 2 year exam. Admitted to EVE for treatment with Chloro. Had 28 day course.	EVE	0	0	1	0
Pink	Female	2013-06-26	Presented at first vet exam with unilateral reproductive disease. Admitted to AZWH for treatment with Chloro.	AZWH	0	0	1	0	2014-12-11	Presented with bilateral reproductive disease at 18mth exam. Admitted to EVE for OHE and 10 day course Chloro. Not thought to be new infection.	EVE	0	0	1	0
Tuco	Male	2013-11-02	Presented at first vet exam with chronic cystitis and 4+ UGT and US. Admitted to AZWH for 14 day course chloro due to shortage. Long time in care and released with disease still present.	AZWH	0	0	1	0	2014-02-20	Recaptured for tag check with overt signs of cystitis. Admit to EVE for treatment with Chloro. Only had 8 days treatment as stressy in care. Still had disease at release.	EVE	0	0	1	0
Venom	Female	2013-12-07	Presented at first vet exam with severe, chronic cystitis, late term pregnancy, unilateral metritis and bilateral hydroureter and hydronephrosis. Admitted to AZWH for chloro treatment. Unsure of course and repro tract not imaged at post op check.	AZWH	0	0	1	0	2014-10-13	Recaptured with overt signs of cystitis. Hydroureters and hydronephrosis. Possible reproductive disease ongoing. Admitted to EVE for treatment with chloro and given 28 day course. Released with markedly thickened bladder and unilateral hydroureter and hydronephrosis. Not sure about repro lesions.	EVE	0	0	1	0
Astra	Female	2013-11-04	Presented at first vet exam with bilateral reproductive disease and 3+ UGT and 2+ US. Admitted to AZWH for chloro. Had 14 days only.	AZWH	0	0	1	0
Barry	Male	2013-09-13	Presented with acute cystitis at first vet exam. Admitted to AZWH for Chloro. Only had 18 day course as declined in care and elected early release.	AZWH	0	0	1	0
Daffy (NM)	Female	2015-11-03	Recaptured due to overt cystitis. Admitted to AZWH for treatment with chloro. Received 28 day course.	AZWH	0	0	1	?
Ella	Female	2013-11-04	Presented at first vet exam with chronic unilateral keratoconjunctivitis. Admitted to AZWH for 14 days chloro.	AZWH	0	0	1	0
Felicity	Female	2014-11-24	Presented at 6mth exam with overt cystitis, new joey and 4+ UGT. Admitted to AZWH for 28 days chloro. Developed oxalate neprhosis but not unwell.	AZWH	0	0	1	0
Isla	Female	2014-01-15	Bilateral reproductive disease detected at first vet exam. Admitted to AZWH for OHE and 14 days chloro. Later possible cystic structure in reproductive tract remnant found.	AZWH	0	0	1	0
June-Jai	Male	2014-11-25	Presented at tag check with unilateral keratoconjunctivitis and 4+ UGT/right eye. Admitted to AZWH for treatment with chloro.	AZWH	1	0	0	0
Justin	Male	2014-01-21	Chronic, mild cystitis noted at tag check and unresolved unilateral keratoconjunctivitis. Admitted to AZWH for treatment with chloro. Had 28 day course?	AZWH	0	0	1	0
Kyarna	Female	2013-12-02	Presented at first vet exam with bilateral reproductive disease. Admitted to AZWH for chloro and OHE. Had 28 day course?	AZWH	0	0	1	0
Leela	Female	2013-07-10	Bilateral reproductive disease detected at first vet exam (unilateral cyst and bilateral thickening of uteri) - admitted to AZWH for chloro but no OHE performed.	AZWH	0	0	1	0
Mali	Female	2013-06-26	Presented at first vet exam with unilateral reproductive disease and subclinical cystitis. Admitted to AZWH for treatment with Chloro.	AZWH	0	0	1	0
Max	Male	2013-04-29	Presented at first vet exam with chronic cystitis and 2+ US. Admitted to AZWH for treatment with Chloro.	AZWH	0	0	1	0
Neil	Male	2013-03-26	Presented at first vet exam with mild, subclinical cystitis (admitted for 14 days chloro AZWH) - bladder thickening worsened and developed oxalate nephrosis - declined after released and euthanased	AZWH	0	0	1	1
Norm	Male	2013-09-06	Clearview positive 2+ on UGT at first vet exam - admitted to AZWH for chloro. Young animal with evidence of GI disease. Treatment attempted but only received 2 injections of Chloro as very stressed in care.	AZWH	0	0	1	1
Ozone	Female	2014-01-06	Recaptured due to health concerns. Chronic haemorrhagic cystitis, mild chronic keratoconjunctivitis, unilateral reproductive disease - ongoing disease (check PCR to see if initial infection resolved). Admitted to AZWH for chloro. Second round of treatment resulted in death.	AZWH	0	1	0	0
Penny	Female	2013-11-05	Presented with bilateral reproductive disease at first vet exam. Admitted to AZWH for chloro and OHE. Only had 15 days treatment.	AZWH	0	0	1	0
Pippi	Female	2013-04-25	Presented at first vet exam with unilateral (possibly bilateral) reproductive disease - admitted to AZWH. Developed oxalate nephrosis, perforated caecal ulcer and peritonitis.	AZWH	1	0	0	0
Poma	Female	2013-06-26	Presented at first vet exam with unilateral reproductive disease and pouch dermatitis. Admitted to AZWH for treatment with Chloro.	AZWH	0	0	1	0
River	Female	2013-11-07	Presented at 2mth check with subclinical cystitis, 3+ UGT and 2+ US. Admit to AZWH for Chloro. Only had 2 week course. Possible reproductive disease at post op check.	AZWH	0	0	1	0
Rosie	Female	2014-02-07	Low grade cystitis and bilateral reproductive disease at 6mth vet exam. Admitted to AZWH for OHE. Removed at post op check. Unsure if had Chloro.	AZWH	0	0	1	?
Sandy	Female	2013-10-21	Presented at first vet exam with unilateral reproductive disease, mild subacute cystitis and 2+ UGT - admitted to AZWH for chloro treatment. Developed oxalate nephrosis and pneumonia and declined in care.	AZWH	1	0	0	0
Scalesy	Male	2013-06-28	Presented at first vet exam with mild acute subclinical cystitis - admitted to AZWH for chloro but developed oxalate nephrosis, severe pneumonia and peritonitis	AZWH	1	0	0	0
Tinker	Male	2013-12-11	Presented at first vet exam with mild, subclinical cystitis. Admitted to AZWH for treatment with chloro. Received 14 day course?	AZWH	0	0	1	0
Tristan (NM)	Male	2015-10-13	Recaptured as overt signs of cystitis noted but not monitored as part of KTMP. Transferred to AZWH for treatment with chloro. Had 28 day course.	AZWH	0	0	1	?
Wolf	Male	2014-10-29	Presented at first vet exam with overt signs of cystitis. Admitted to AZWH as full at EVE. Had 28 day course of chloro.	AZWH	0	0	1	0
Rhubarb	Female	2014-02-15	Presented at first vet exam with bilateral reproductive disease. Admitted to EVE for Chloro and transferred to AZWH for treatment and OHE. Didn't have full course of chloro.	AZWH/EVE	0	0	1	0	2015-07-17	Presented with wet rump at 18mth exam but no disease detected. Treated prophylactically with 14 day course chloro at EVE.	EVE	0	0	1	0
Susan	Female	2013-12-20	Recaptured due to overt signs of cystitis. Admitted to AZWH for treatment. Had been given poor Chloro and no response to treatment. Transferred back to EVE mid treatment for 14 day course good Chloro. Released with clinical signs but no more Chloro left.	AZWH/EVE	0	0	1	0	2016-12-08	PCR positive on final vet exam so admitted to EVE for treatment with Chloro (very low PCR burden). Occasional signs of dysuria and bladder mildly thickened after admit. Had 13 day course and released early as developed oxalate nephrosis. Removed from project.	EVE	0	0	1	?
Charlotte	Female	2014-12-17	Presented at 6mth exam with overt signs of cystitis, pregnancy and 4+ UGT. Admitted to AZWH for treatment with chloro. Had 28 day course there but still 3+ UGT when transferred back to EVE so continued chloro. Developed bilateral reproductive disease and OHE performed at EVE. Had 27 days treatment?	AZWH/EVE	0	0	1	0
Denise	Female	2014-12-19	Recaptured due to overt signs of cystitis and bilateral reproductive disease with 2+ UGT. Admitted to AZWH for treatment with chloro. Had 25 days treatment there and transferred back to EVE for remainder of chloro. Still showing signs of cystitis and repro. Had an additional 9 days at EVE.	AZWH/EVE	0	0	1	0
Hawkeye	Male	2014-01-15	Presented at first vet exam with subclinical cystitis and 2+ UGT. Admitted to AZWH for treatment with chloro. Only had 12 days good chloro when transferred back to EVE.	AZWH/EVE	0	0	1	0
Solo	Male	2014-11-25	Presented at tag check with mild, subclinical cystitis and 3+ UGT. Admitted to EVE for treatment with Chloro. Transferred to AZWH over Christmas. Had 28 day course?	AZWH/EVE	0	0	1	0
Winky	Female	2014-01-06	Presented at first vet exam with bilateral keratoconjunctivitis and 4+ eyes. Admitted to EVE for chloro and then transferred to AZWH. Had full 28 day course.	AZWH/EVE	0	0	1	0
Copper	Male	2014-07-25	Recaptured with signs of overt cystitis and 3+ UGT. Admitted to EVE for treatment with chloro. Had 28 day course.	EVE	0	0	1	0	2014-12-30	Recaptured with overt signs of cystitis and 2+ UGT, 4+ US. Admitted to AZWH for chloro and transferred back to EVE. Completed 28 day course. Bladder still mildly thickened on release.	AZWH/EVE	0	0	1	0
Midori	Female	2015-04-28	Recaptured due to overt cystitis. 4+ UGT and US. Admitted to EVE for treatment with Chloro. Completed 28 day course but bladder still mildly thickened at release.	EVE	0	0	1	0	2015-09-11	Recaptured due to overt cystitis. 4+ UGT and US. Admitted to EVE for treatment with Chloro. Received 28 day course.	EVE	0	0	1	0	2015-11-10	Recaptured with overt cystitis. 3+ UGT and 2+ US. Admitted to EVE for third round of treatment with Chloro. Refractory to treatment, developed caeco-colic dysbiosis and severe hypoproteinaemia. Peritonitis. Euthanased.	EVE	1	0	0	0
Anna	Female	2015-11-24	Recaptured due to overt signs of cystitis and 3+ UGT. Admitted to EVE for treatment with 28 days chloro.	EVE	0	0	1	0	2016-11-22	Recaptured due to previous high Clearview PCR. Haematuria at exam (urogenital tract?). Admitted to EVE for treatment with chloro for 28 days.	EVE	0	0	1	?
Athena	Female	2015-01-08	Clearview 3+ UGT detected at first full vet exam. Admitted to EVE for 14 day course of chloro.	EVE	0	0	1	0	2015-05-20	Presented with overt signs of cystitis at tag check. Admitted to EVE for treatment with chloro. Completed 28 day course.	EVE	0	0	1	0
Brodie	Male	2016-01-08	Presented for final vet exam with cystitis, unilateral conjunctivitis and 3+ US. Admitted to EVE for treatment with Chloro. Had 28 day course.	EVE	0	0	1	0	2016-07-04	Presented with severe, chronic cystitis, moderate dehydration, unilateral hydroureter and hydronephrosis, severe hypoproteinaemia. Admitted to EVE for treatment with Chloro. Hadn't been in project. Developed urinary tract obstruction mid way through treatment. Obstruction relieved but became depressed and developed ascites. Euthanased.	EVE	1	0	0	0
Jeremy	Male	2014-10-21	Recaptured to recheck subclinical cystitis. Disease still present so admitted to EVE for chloro treatment. Completed 28 day course.	EVE	0	0	1	0	2015-11-24	Presented at 18mth exam with chronic cystitis (and osteochondroma). Admitted to EVE for treatment with chloro. Had 28 day course but released with moderately thickened bladder.	EVE	0	0	1	0
Kapok	Female	2014-01-08	Presented at first vet exam with cystitis and 4+ UGT. Admitted to EVE for treatment with chloro. Had only 25 day course? Released with mild bladder thickening and neutrophils.	EVE	0	0	1	0	2015-02-05	Presented at 12mth exam with bilateral reproductive disease. Admitted to EVE for chloro and OHE. Only had 19 days chloro.	EVE	0	0	1	0
Michael	Male	2015-12-16	Presented with cystitis at 6mth exam and 4+ UGT. Admitted to EVE for treatment with chloro and received 28 day course.	EVE	0	0	1	0	2016-12-08	Presented for final vet exam but overt signs of cystitis detected and high PCR. Admitted to EVE for treatment with chloro. Had 14 days treatment.	EVE	0	0	1	?
Patricia	Female	2016-01-18	Presented at 2 year exam with subacute to chronic cystitis. Admit to EVE for treatment with chloro. Had 28 day course.	EVE	0	0	1	0	2017-04-21	Presented at 3.5 year vet exam with bilateral reproductive disease. Admitted to EVE to start on Chloro and OHE. Only had 10 day course as developed pouch infection and mild dehydration.	EVE	0	0	1	0
Tanja	Female	2016-03-17	Presented with subclinical cystitis and 4+ UGT/US at first full vet exam. Admitted to EVE for treatment with chloro. Had 28 day course.	EVE	0	0	1	0	2016-09-12	Presented with subclinical cystitis, 2+ UGT and bilateral reproductive disease at 6mth exam. Admitted to EVE for treatment with chloro. Gave one injection and then started on oral treatment. Stopped oral treatment once during course due to decline. Released early with final injection of chloro due to decline and oxalate nephrosis after 12 days oral chloro.	EVE	0	0	1	0
Ali	Male	2014-10-31	Presented with subclinical cystitis at 12mth exam. Admitted to EVE for treatment with chloro. Had 28 day course.	EVE	0	0	1	0
Audrey	Female	2014-09-16	Presented at first vet exam with unilateral keratoconjunctivitis. Admitted to EVE for treatment with Chloro. Released early after 7 days as poor appetite - likely oxalate nephrosis but kidneys not examined. Died approx 2 weeks after release. Likely oral candidiasis, severely dehydrated and flyblown. Peritonitis.	EVE	0	0	1	1
August	Female	2016-02-17	Recaptured due to concerns about cystitis. Unilateral reproductive disease and 2+ UGT detected at exam. Admitted to EVE for treatment with chloro. Completed 28 day course but due to oral lesions was euthanased.	EVE	1	0	0	0
Barnacles	Male	2014-07-31	Recaptured due to unresolved cystitis for Chloro treatment. Admitted to EVE with severe, chronic cystitis, dehydration 3+ UGT and 4+ US. Had 30 day course.	EVE	0	0	1	0
Belvedere	Male	2014-08-19	Presented at 6mth exam with 4+ UGT. Admitted to EVE for 14 days chloro treatment. Likely same infection as had never been able to get urine.	EVE	0	0	1	0
Bianca	Female	2015-11-27	Captured due to overt signs of cystitis, 3+ UGT, unilateral conjunctivitis. Admitted to EVE for treatment with Chloro. Declined in care and developed oxalate nephrosis. Released after only 11 days Chloro. Found dead a few weeks after release but may not have been related to treatment?	EVE	0	0	1	1
Billy Ray	Female	2016-10-25	Recaptured due to overt signs of cystitis. Mildly dehydrated, 4+ UGT and late term pregnancy. Admitted to EVE for treatment with chloro. Had 28 day course and released with mild signs.	EVE	0	0	1	0
Bubbles	Female	2015-01-09	Recaptured due to overt signs of cystitis. Admitted to EVE for treatment with Chloro. Received 28 day course but marked bladder thickening still present at release.	EVE	0	0	1	0
Button	Male	2014-02-15	Presented at first vet exam with unilateral keratoconjunctivitis. Admitted to EVE for 12 days chloro.	EVE	0	0	1	0
Cailan	Male	2016-04-04	Presented at 2 year exam with subclinical cystitis. Admitted to EVE for treatment with chloro. Only had 14 days as developed oxalate nephrosis so released early.	EVE	0	0	1	0
Carlos	Male	2013-12-18	Recaptured with mother CJ who had severe cystitis. Rhinitis present. Admitted for treatment with chloro but short course only? In care for about 23 days but with Wanda.	EVE	0	0	1	0
Cashew	Male	2016-11-24	Recaptured due to overt cystitis. Admitted to EVE for 28 day course chloro.	EVE	0	0	1	?
Cecily	Female	2015-11-27	Admitted as mother Bianca had chlamydia. Developed signs of disease after being admitted. Unilateral conjunctivitis and 4+ left eye. Kept in EVE for chloro treatment. Only had 18 day course as developed oxalate nephrosis so released early. Slipped tags two weeks after release.	EVE	0	0	1	0
Chris	Female	2014-11-14	Recaptured and bilateral reproductive disease still present. Admitted to EVE for 28 days chloro and OHE. Developed oxalate nephrosis but not unwell.	EVE	0	0	1	0
Cougar	Female	2014-03-12	Presented at 12mth exam with severe, extensive reproductive disease, severe, chronic cystitis, non septic peritonitis - admitted to EVE for OHE but only 10 days chloro in stock - euthanased due to decline	EVE	1	0	0	0
Cox	Female	2016-11-24	Recpatured due to overt signs of cystitis, bilateral conjunctivitis and also had unilateral reproductive disease. Admitted to EVE for treatment with 28 day course chloro.	EVE	0	0	1	?
Damian	Male	2014-08-07	Recaptured for chloro treatment with overt signs of cystitis. Admitted to EVE for 15 day treatment.	EVE	0	0	1	0
Davey	Male	2016-11-29	Recaptured for tag check but overt cystitis noted. Admitted to EVE for treatment with chloro but only 25 day course given. Developed oxalate nephrosis but not unwell.	EVE	0	0	1	0
Demeter	Female	2014-03-10	Presented at first vet exam with 3+ UGT and US. Suspicion of disease only. Admitted to EVE for 10 days chloro. Died shortly after release as attacked by dog. Admitted to AZWH but developed severe oxalate nephrosis and septicaemia.	EVE	0	0	1	1
Fozzie	Female	2016-11-03	Recaptured due to overt signs of cystitis. Chronic cystitis, unilateral reproductive disease and conjunctivitis. Admitted to EVE for treatment with Chloro. Completed 28 day course.	EVE	0	0	1	0
Gauthier	Male	2016-10-25	Presented at 2.5 year exam with subclinical cystitis. Admitted to EVE for treatment with oral Chloro.	EVE	0	0	1	0
Gerber	Male	2016-02-04	Presented with overt signs of cystitis at 6mth exam. Admitted to EVE for 28 days chloro.	EVE	0	0	1	?
Grumps	Male	2014-09-01	Presented with chronic, unilateral keratoconjunctivitis at 6mth exam. Admitted to EVE for Chloro. Had 28 day course.	EVE	0	0	1	0
Grundy	Male	2016-01-13	Presented at 18mth exam with subclinical cystitis. Admitted to EVE for treatment with chloro. Had 28 day course.	EVE	0	0	1	?
Hayden	Male	2016-02-04	Presented at 2 year vet exam with chronic keratoconjunctivitis and cystitis. Admitted to EVE for 28 days chloro.	EVE	0	0	1	0
Hestia	Female	2014-12-02	Presented at 12mth exam with bilateral reproductive disease and 2+ UGT. Admitted to EVE for chloro and OHE. Only had 16 days treatment.	EVE	0	0	1	0
Igor	Male	2014-12-03	Presented at tag check with bilateral keratoconjunctivitis. Mother Karen had cystitis. Admitted to EVE for treatment with chloro. Had 19 days treatment.	EVE	0	0	1	0
Izzy	Female	2015-10-27	Recaptured due to overt signs of cystitis. 2+ UGT and early pregnancy. Admitted to EVE for treatment with chloro. Released early after only 25 day course due to developing oxalate nephrosis. Still had neutrophils in urine and mildly thickened bladder.	EVE	0	0	1	0
Jadore	Female	2015-05-25	Recaptured due to overt signs of cystitis. Admitted to EVE for 28 days chloro.	EVE	0	0	1	0
Janké	Female	2016-01-27	Recaptured due to overt signs of cystitis and late pregnancy. Admitted to EVE for treatment with 28 days chloro.	EVE	0	0	1	?
Jewel	Female	2015-10-30	Presented with 3+ UGT at 12mth exam and early pregnancy. Admitted to EVE for treatment with chloro. Released early after two weeks treatment and still 2+ UGT due to kidneys and decline in condition.	EVE	0	0	1	0
Jud	Female	2013-04-09	Presented at first vet exam with Clearview 2+ UGT with early pregnancy - admitted to EVE but only had 14 days chloro treatment. Died just over a month after release and had caseous reproductive disease.	EVE	0	0	1	0
Karen	Female	2015-01-22	Recaptured due to overt signs of cystitis (joey Igor with conjunctivitis). Pregnant. Admitted to EVE for treatment with Chloro. Had 28 day course.	EVE	0	0	1	0
Kas	Female	2014-08-26	Recaptured and unilateral reproductive disease still present. Admitted to EVE for OHE and 14 days chloro.	EVE	0	0	1	0
Kelly	Female	2016-02-04	Presented for tag check but bilateral reproductive disease detected and 2+ UGT. Admitted to EVE for chloro and OHE. Completed 28 day course chloro prior to OHE. Developed brain injury during surgery. Euthanased due to caecal perforation.	EVE	1	0	0	0
Kirk	Male	2016-02-18	Recaptured due to overt signs of cystitis and unilateral conjunctivitis. Admitted to EVE for treatment with chloro. Received 28 day course.	EVE	0	0	1	0
Liam	Male	2014-12-02	Presented at tag check with overt signs of cystitis but not able to obtain urine sample. Suspected prostatitis. Admit to EVE for treatment with chloro. Developed thrush but was treated. Sent to AZWH to finish treatment over Christmas (had 20 days Chloro at EVE). Released.	EVE	0	0	1	0
Lynx	Male	2014-03-12	Admitted to EVE as mother Cougar had cystitis and repro. Acute bilateral keratoconjunctivitis and 3+ eyes and rectal swab. Admitted to EVE for treatment with chloro. Had 10 day course.	EVE	0	0	1	0
MacGyver	Male	2016-12-28	Recaptured due to unilateral conjunctivitis and PCR positive UGT. Admitted to EVE for treatment with chloro. Had 11 day course and PCR negative on release.	EVE	0	0	1	0
Mango	Male	2013-09-08	Recaptured due to overt signs of cystitis. 2+ UGT. Admitted to EVE for treatment with Chloro. Only had 12 day course and released.	EVE	0	0	1	0
Marcela	Female	2014-09-16	Recaptured to recheck for antibiotics. No disease detected but stained rump so admitted for chloro to EVE. Had 28 day course.	EVE	0	0	1	0
Marcus	Male	2016-03-02	Presented at final vet exam with chronic, subclinical cystitis. Admitted to EVE for treatment with Chloro. Had 28 day course.	EVE	0	0	1	?
Mary Poppins	Female	2014-09-18	Clearview positive 4+ UGT on recheck. Admitted to EVE for treatment with chloro. Had 28 day course.	EVE	0	0	1	0
Panda	Female	2013-11-08	Presented at first vet exam with chronic, unilateral keratoconjunctivitis. Given one off treatment with chloro and released.	EVE	0	0	1	0
Petro	Male	2015-09-01	Recaptured due to overt signs of cystitis and 2+ UGT and US. Admitted to EVE for treatment with chloro. Had 28 day course.	EVE	0	0	1	0
Ryder	Male	2013-12-09	Presented at first vet exam with 4+ UGT and US. Admitted to EVE for treatment with chloro. Only received 13 day course as stressy and released early. Developed GI dysbiosis and found at base of tree a week after release. Admitted to AZWH but euthanased a few days later with GI dysbiosis and early oxalate nephrosis.	EVE	0	0	1	1
Sam	Male	2015-07-14	Rechecked due to weight loss and anaemia. Proctitis present. No signs of cystitis but opportunistic Chloro treatment. Admitted to EVE.	EVE	0	0	1	0
Sarah	Female	2014-07-30	Low grade subclinical cystitis detected at 6mth exam. Admitted to EVE for treatment with Chloro. Had 20 day course.	EVE	0	0	1	0
Satyam	Male	2016-01-29	Captured due to concerns about cystitis. 2+ UGT. Mild, subacute, subclinical cystitis. Admitted to EVE for Chloro. Developed oxalate nephrosis but coped in care and had 28 day course.	EVE	0	0	1	0
Shorty	Female	2014-10-10	Rechecked and bilateral reproductive disease confirmed with chronic vaginitis. Admitted to EVE for treatment with chloro and OHE. Had 24 day course of chloro.	EVE	0	0	1	0
Sophie	Female	2014-10-14	Recaptured to check disease. Bilateral reproductive disease and haematuria (likely chronic cystitis). Admitted to EVE for treatment with chloro and OHE. Think had 28 days?	EVE	0	0	1	0
Spock	Male	2014-11-27	Recaptured due to unilateral keratoconjunctivitis and 4+ UGT. Admitted to EVE for treatment. Only had 10 days chloro and developed oxalate nephrosis - declined in condition. Released early. Found in drain 9 days later severely dehydrated and hypoglycaemic. Re-admitted for supportive care. Transferred to AZWH mid treatment and developed Candidiasis, rhinitis and septicaemia. Died under GA.	EVE	0	0	1	1
Tait	Male	2014-09-09	Presented at first vet exam with chronic cystitis and 3+ US. Admitted to EVE for treatment with chloro. Had 28 day course and developed oxalate nephrosis but not ill.	EVE	0	0	1	0
Taryn	Female	2015-12-02	3+ UGT and early to mid pregnancy detected at 2 year exam. Admitted to EVE for Chloramphenicol treatment. Given 21 day course.	EVE	0	0	1	0
Terry	Male	2013-05-16	Presented at first vet exam with subacute to chronic cystitis and 2+ US. Admitted to EVE for Chloro treatment. Only 11 day course given.	EVE	0	0	1	0
Walt	Male	2014-09-18	Recaptured due to overt cystitis and 2+ US. Admitted to EVE for chloro. Had 28 day course.	EVE	0	0	1	0
	Ovariohysterectomy
	Excluded from analysis

## Sheet: Nuflor treatment
Name	Sex	Date	Details	Admitted	Euthanased	Died during treatment	Released	Disease resolved	Died shortly after release	Date	Details	Admitted	Euthanased	Died during treatment	Released	Disease resolved	Died shortly after release
Tandia	Female	2013-11-19	Presented with subclinical cystitis, reproductive disease and 3+ UGT at first vet exam. History of previous treatment for Chlamydia. Given Nuflor injection and released. Found a month later on the ground emaciated and euthanased at vet exam. Had septicaemia due to cholangiohepatitis.	0	0	0	1	?	1
Harley	Female	2013-11-29	Presented at first vet exam with bursal cyst(s?) and 3+ UGT - given Nuflor injection and released. Very old.	0	0	0	1	?	0
Nat	Female	2013-11-21	Presented at 6mth exam with low grade subclinical cystitis - released after Nuflor injection. Dropped tag 6mth after injection.	0	0	0	1	?	0
Kas	Female	2014-06-20	Presented at first vet exam with unilateral reproductive disease. Given Nuflor injection and released.	0	0	0	1	?	0
Chris	Female	2014-06-25	Presented at first vet exam with bilateral reproductive disease and 3+ UGT. Given Nuflor injection and released.	0	0	0	1	1	0
Sophie	Female	2014-06-25	Presented at first vet exam with unilateral reproductive disease and subclinical cystitis. No chloro available so given Nuflor injection and released.	0	0	0	1	0	0
Panda	Female	2014-04-30	Chronic, unilateral keratoconjunctivitis still present at 6mth exam. Admitted to EVE for topical meds only as no chloro available. Given one off dose of Nuflor. Disease resolved at release.	0	0	0	1	1	0
Hestia	Female	2014-05-12	Presented at 6mth exam with unilateral reproductive disease and 3+ UGT. Given Nuflor injection and released.	0	0	0	1	1	0
Angela	Female	2014-06-20	No disease detected sonographically at first vet exam but given Nuflor due to high incidence of disease at Scouts. Released.	0	0	0	1	0	0	2014-10-20	Recaptured to recheck reproductive tract. Bilateral reproductive disease and chronic cystitis detected. Euthanased due to mutlifocal Chlamydial disease.	0	1	0	0	0	0
Little	Female	2013-11-19	Clearview positive 4+ UGT and early pregnancy detected at first exam - given Nuflor injection and released.	0	0	0	1	0	0	2013-12-06	Rechecked three weeks later and given another Nuflor injection as still 4+ UGT.	0	0	0	1	0	0
James	Male	2013-11-20	Persistence of bilateral keratoconjunctivitis at 6mth exam. Given Nuflor injection and released.	0	0	0	1	0	0
Andrew	Male	2014-04-04	Presented for 12mth exam with chronic cystitis. Given Nuflor and released as no Chloro available.	0	0	0	1	0	0	2014-05-15	Recheck of bladder after Nuflor. Still had chronic cystitis so admitted to EVE for further Nuflor treatment. Bladder worsened in care and multiple casts present.	1	0	0	1	0	0
Dawson	Male	2014-06-20	Presented at first vet exam with chronic cystitis. Given Nuflor injection and released. Found three weeks later dead at the base of a tree due to caeco-colic dysbiosis with chronic cystitis still present.	0	0	0	1	0	1
Justin	Male	2013-11-19	Presented at first vet exam with unilateral keratoconjunctivitis. Given Nuflor injection and released.	0	0	0	1	0	0
Jeremy	Male	2014-06-17	Presented at first vet exam with subclinical cystitis. No chloro available so given Nuflor and released.	0	0	0	1	0	0
Copper	Male	2014-06-17	Presented at first vet exam with subclinical cystitis and 2+ UGT. No chloro available so given Nuflor injection and released. Previously seen at AZWH for dog attack and treated for cystitis in 2013.	0	0	0	1	0	0
Damian	Male	2014-05-14	Presented at first vet exam with chronic, subclinical cystitis. Given Nuflor injection and released.	0	0	0	1	0	0	2014-06-17	Recaptured for tag check and previously detected subclinical cystitis still present. Given Nuflor injection and released.	0	0	0	1	0	0
Beauty	Female	2013-11-12	Severe, chronic unilateral keratoconjunctivitis detected at first vet exam. Admitted to EVE for treatment and given Nuflor injections. Declined in care and bruxism developed. Euthansed due to caeco-colic dysbiosis.	1	1	0	0	0	0
Pippa	Female	2014-06-26	Presented at first vet exam with bilateral reproductive disease and subclinical cystitis. Given Nuflor injection and referred to AZWH for OHE. Developed oxalate nephrosis and released before surgery.	1	0	0	1	0	0
Mary Poppins	Female	2013-11-28	Presented at first vet exam with bilateral reproductive disease and 2+ UGT. Admitted to AZWH for OHE. Given Nuflor injection.	1	0	0	1	0	0
Barnacles	Male	2014-05-13	Presented with chronic cystitis and 3+ UGT and US at 12mth exam. Admitted to EVE for Nuflor treatment. Released with disease.	1	0	0	1	0	0
Lee	Male	2014-04-04	Severe, subacute cystitis, 2+ US, dehydration, poor body condition and hypothermia detected at 6mth exam - admitted to EVE and given Nuflor with fluids. Euthanased as poor response to treatment.	1	1	0	0	0	0
Beast	Male	2013-11-12	Chronic unilateral keratoconjunctivitis and 3+ UGT detected at first vet exam in young animal. Admitted to EVE and given Nuflor. Declined in care and developed diarrhoea due to caeco-colic dysbiosis, became septicaemic. Euthanased.	1	1	0	0	0	0
Zac	Male	2013-11-21	Presented with severe, chronic cystitis at first vet exam. Admitted to EVE for Nuflor injections. Still had disease on release.	1	0	0	1	1	0
Sam	Male	2014-04-08	Presented with chronic, subclinical cystitis and proctitis at 6mth exam. Admit to EVE for Nuflor treatment.	1	0	0	1	1	0
	Clearview positive only
	Excluded from analysis

## Sheet: Ovariohysterectomy
Name	Days without new infection after OHE
Astra					OHE and at least 14 days chloramphenicol at EVE
Brownie					Excluded from analysis
Charlotte
Chris	460
Circe	793
CJ	769
Cougar
Dee Dee
Denise
Hestia	184
Isla
Ivy
Kapok	127
Kas	578
Kelly	Euthanased before release
Kyarna
Madison
Marcela	487
Mary Poppins	39
Penny
Pink
Pippa
Poma
Princess Shrek
Rhubarb
Rosie
Savannah
Shaelea
Shorty	453
Sophie	472
Tanja	37
Venom	583
Average	415.167
Median	466

## Sheet: qPCR results
NAME	SEX	DATE	EXAM TYPE	UGT qPCR (copies/µL)	DATE	EXAM TYPE	UGT qPCR (copies/µL)	DATE	EXAM TYPE	UGT qPCR (copies/µL)	DATE	EXAM TYPE	UGT qPCR (copies/µL)	TREATMENT LENGTH (DAYS)
Andrew	Male	2014-08-01			2014-12-18	Subsequent exam after treatment for cystitis										OHE koalas who also received a minimum of 14 days of chloramphenicol treatment at EVE
Bubbles	Female	2015-01-09	Pre treatment exam for cystitis	976	2015-02-10	Post treatment exam for cystitis	BDL	2015-04-22	Subsequent exam after chloramphenicol treatment for cystitis	BDL				28		Analysed by other researchers using 16S target
Cailan	Male	2016-04-04	Pre treatment exam for cystitis	218.4	2016-04-17	Post treatment exam for cystitis	BDL	2016-09-08	Subsequent exam after treatment	BDL				14		Excluded from analysis
Chris	Female	2014-11-14	Pre treatment exam for reproductive disease	N/A	2014-12-15	Post treatment exam after OHE and chloramphenicol		2015-07-20	Subsequent exam after OHE and chloramphenicol treatment	BDL	2016-03-18	Final vet exam	BDL	28
Circe	Female	2014-10-22	Pre treatment exam for cystitis and reproductive disease	BDL	2014-11-18	Post treatment exam after OHE and chloramphenicol		2017-01-18	Final vet exam	BDL				28
CJ	Female	2014-10-30	Pre treatment exam for chronic cystitis and reproductive disease	N/A	2014-12-05	Post treatment exam after OHE and chloramphenicol	BDL	2017-01-11	Final vet exam	BDL				18
Copper	Male	2014-12-30	Pre treatment exam for cystitis
Daisy	Female	2014-01-06	Pre treatment exam for cystitis
Damian	Male	2014-08-07			2014-08-21	Post treatment exam for cystitis
Grumps	Male	2014-09-01	Pre treatment exam for chronic unilateral keratoconjunctivitis		2014-10-01	Post treatment exam
Hestia	Female	2014-12-02	Pre treatment exam for reproductive disease		2014-12-18	Post treatment exam after OHE and chloramphenicol	BDL	2015-06-10	Subsequent and final veterinary examination	BDL				16
Jeremy	Male	2014-10-21			2014-11-25	Post treatment exam for cystitis
Kapok	Female	2014-01-08	Pre treatment exam with cystitis at entry to program		2014-06-25	Subsequent exam after treated for cystitis (before reproductive disease)
Kapok	Female	2015-02-05	Pre treatment when reproductive disease detected and admitted for OHE	135.6	2015-03-04	Post treatment exam after OHE and chloramphenicol	BDL	2015-06-24	Subsequent exam after OHE and chloramphenicol treatment and final exam	BDL				19
Karen	Female	2015-01-22	Pre treatment exam for cystitis	2344	2015-02-19	Post treatment exam for cystitis	BDL	2015-05-19	Subsequent exam after treatment	BDL				28
Kas	Female	2014-08-26	Pre treatment exam for reproductive disease	N/A	2014-09-09	Post treatment exam after OHE and chloramphenicol	BDL	2014-11-25	Subsequent exam		2016-04-08	Final vet exam	BDL	14
Kelly	Female	2016-02-04				Euthanased before release
Marcela	Female	2014-09-16	Pre treatment exam after already had OHE but no chloramphenicol	259.2	2014-10-13	Post treatment exam after OHE and chloramphenicol	BDL	2015-02-23	Subsequent exam after chloramphenicol and OHE	BDL	2016-02-11	Final vet exam	BDL	28
Mary Poppins	Female	2014-09-18	Pre treatment exam for vaginitis and Clearview positive (likely cystitis as well - previous OHE but no chloramphenicol)	27280	2014-10-16	Post treatment exam after chloramphenicol treatment (previous OHE) and final veterinary exam	BDL							28
Shorty	Female	2014-10-10	Pre treatment exam for reproductive disease	346.4	2014-11-28	Post treatment exam after OHE and chloramphenicol		2016-02-23	Final vet exam	BDL				24
Sophie	Female	2014-10-14	Pre treatment exam for cystitis and reproductive disease	932	2015-02-12	Subsequent exam	BDL	2016-02-25	Final vet exam	BDL				28
Tait	Male	2014-09-09	Pre treatment exam for cystitis
Tanja	Female	2016-03-17	Pre treatment for first bout of cystitis (before reproductive disease detected on 12/09/16)	19920	2016-04-13	Post treatment for cystitis (before reproductive disease detected and OHE)	BDL	2017-01-17	Final and subsequent vet exam	BDL				28
Venom	Female	2014-10-13	Pre treatment exam for cystitis and possible reproductive disease	77.6	2014-11-17	Post treatment exam after chloramphenicol treatment only		2016-02-06	Final vet exam	BDL				28
Walt	Male	2014-09-18	Pre treatment exam for cystitis	280.8	2014-10-15	Post treatment exam		2015-05-06	Subsequent exam after treatment	BDL				28
